# Supplementary material for: Missing value imputation for epistatic MAPs
Source: BMC Bioinformatics. 2010 Apr 20;11:197. doi: 10.1186/1471-2105-11-197 (PMC2873538; doi:10.1186/1471-2105-11-197)
Supplement: Additional file 4 — A zip file containing Python code implementing the nearest neighbor algorithms described in this article, instructions for its use, and a sample input file. This file is made available in order to ensure that the code is available as long as the journal article. However the authors request that those wishing to use the code visit [21], where any updates to the code will be made available. [file 1471-2105-11-197-S4.ZIP]

Archive with 14 entries (11 files):
- EMAP-IMPUTATION/
- EMAP-IMPUTATION/.DS_Store
- __MACOSX/
- __MACOSX/EMAP-IMPUTATION/
- __MACOSX/EMAP-IMPUTATION/._.DS_Store
- EMAP-IMPUTATION/esp.txt
- __MACOSX/EMAP-IMPUTATION/._esp.txt
- EMAP-IMPUTATION/README.txt
- __MACOSX/EMAP-IMPUTATION/._README.txt
- EMAP-IMPUTATION/symmetricLLS.py
- __MACOSX/EMAP-IMPUTATION/._symmetricLLS.py
- EMAP-IMPUTATION/symmetricNN.py
- __MACOSX/EMAP-IMPUTATION/._symmetricNN.py
- __MACOSX/._EMAP-IMPUTATION
