# Supplementary material for: Missing value imputation for epistatic MAPs
Source: BMC Bioinformatics. 2010 Apr 20;11:197. doi: 10.1186/1471-2105-11-197 (PMC2873538; doi:10.1186/1471-2105-11-197)
Supplement: Additional file 4 — A zip file containing Python code implementing the nearest neighbor algorithms described in this article, instructions for its use, and a sample input file. This file is made available in order to ensure that the code is available as long as the journal article. However the authors request that those wishing to use the code visit [21], where any updates to the code will be made available. [file 1471-2105-11-197-S4.ZIP › EMAP-IMPUTATION/esp.txt]

	YAL007C - DELETION	YAL023C - DELETION	YAL026C - DELETION	YAL042W - DELETION	YAL058W - DELETION	YAR002C-A - DELETION	YAR042W - DELETION	YBL011W - DELETION	YBL017C - DELETION	YBL040C - DAMP	YBL082C - DELETION	YBL102W - DELETION	YBR052C - DELETION	YBR058C-A - DELETION	YBR067C - DELETION	YBR080C - DAMP	YBR096W - DELETION	YBR106W - DELETION	YBR110W - DAMP	YBR159W - DELETION	YBR162W-A - DELETION	YBR164C - DELETION	YBR171W - DELETION	YBR177C - DELETION	YBR183W - DELETION	YBR201W - DELETION	YBR229C - DELETION	YBR254C - DAMP	YBR255W - DELETION	YBR264C - DELETION	YBR273C - DELETION	YBR283C - DELETION	YBR287W - DELETION	YBR288C - DELETION	YBR290W - DELETION	YCL001W - DELETION	YCL025C - DELETION	YCL043C - DAMP	YCL045C - DELETION	YCL056C - DELETION	YCR011C - DELETION	YCR017C - DELETION	YCR034W - DELETION	YCR043C - DELETION	YCR044C - DELETION	YCR048W - DELETION	YCR061W - DELETION	YCR067C - DELETION	YDL018C - DELETION
YAL007C - DELETION				-0.074052	-0.365660		-0.636470	-0.660170	0.715680	-0.416080	-0.128500	-0.851040	-0.051007	-1.567700	-0.279270	-0.750090	0.392980		-0.034044	-0.408150	0.445990	0.839680	1.621100	-1.518000	0.040769	0.921900	-0.558580	-2.492000	1.063000	0.464130	0.226220	0.740250	-0.378470	-1.896700	-1.727300	-0.167260	-0.697360	-0.367970	0.613930	0.642410	-1.094100	0.348010		-0.747540	-3.488500	-2.266900	-0.133080	-0.566840	-0.454110
YAL023C - DELETION					-1.673300		-0.563840	0.135230	-1.825600	0.227210	-4.884200	-0.318000	0.292600	-0.135680	0.126930	1.938500	-0.121390		1.253000	0.290250	0.104210	-0.973470	-12.967000	-0.181970	1.950000	1.030300	-3.667500	0.297590	0.431240	0.180040	1.269300	1.619100	1.234100	-1.228800	-0.975680	0.429900	0.380050	1.114900	-0.969970	1.475800	0.608600	-4.782800		0.205870	-12.766000	-0.618430	1.147700	0.397710	0.293580
YAL026C - DELETION					-1.971300	0.087980	-9.762700	1.652700	0.181970	-0.706830		0.110380		2.111000	-0.116680	0.093626	-0.475330		-1.624200		-0.323030	0.004616	-11.663000	0.598550	0.075580	-0.644130	1.101200	-5.998200	-5.994500	0.010178	0.191650	-1.014200	-0.375060		-1.444300	-1.823500	-0.237800	0.366620	0.714790	0.500320	1.136200	2.789700				0.159880	1.246300	-0.757790	-0.791840
YAL042W - DELETION	-0.074052					-0.856590	0.383630	0.556930	-0.173650	-1.285700	0.405810	0.672580	-0.378690	-0.208140	-0.535610	0.285030	-0.192360	0.489370	0.404840	-0.067863	-0.631220	-0.195110	0.096777	0.203520	0.580290	-0.704540	-0.531250	-0.356270	-1.976500	0.249700	-0.013149	-0.565310	0.056739	-0.119090	-0.894080	1.066500	-0.080027	0.759550	0.800280	-0.620560	-1.442000	0.875530	-0.466790	0.477370	-3.666300	-0.753850	0.113370	-0.301010	0.642660
YAL058W - DELETION	-0.365660	-1.673300	-1.971300			-1.105000	0.681980	0.570230	0.567550	0.213560	-1.082200	0.699880	0.639060	1.633700	0.492740	-0.818460	-0.189620	-0.333550	0.190440	-0.007148	-0.854010	-0.138260	-4.683900	-0.860650	0.509680	0.225460	-4.577300	0.614770	-0.776170	-0.382650	1.065000	-1.201600	-0.217560	-0.934620	-0.625610	-2.978000	-0.380310	-0.416760	0.467810	0.800390	0.777370	-2.009900	-0.349250	-1.063500	-6.458400	-0.415280	0.390140	-0.515670	0.379890
YAR002C-A - DELETION			0.087980	-0.856590	-1.105000			0.558790	-0.053520	-0.469960	0.151750	-0.383510	0.131850	-0.549710	0.505570	0.741960	0.773450		0.143260	0.802640	0.925740	0.597850	2.685400	0.388640	0.680250	1.198600	0.303930	-1.139000	0.190240	0.080134	0.012292	0.630910	1.249400	-0.699860	0.997430	-0.755240	-1.557700	-0.901370	0.098712	0.499080	-0.403140	-0.369980		-0.452840	0.575680	-0.486580	0.579170	-0.369410	-0.250050
YAR042W - DELETION	-0.636470	-0.563840	-9.762700	0.383630	0.681980			-0.142880	-0.328610	-0.058863	0.905250	-1.088500	-0.491080	-1.582800	-0.158300	0.078398	-0.152730		0.420800	0.459850	0.440190	-0.500490	-1.043900	0.001916	0.298210	-0.910300	-0.031928	0.823270	-0.613700	0.647320	-0.473630	-0.350640	0.360140	1.280800	0.007362	0.170870	0.462310	0.658070	0.902330	-0.131260	0.401410	2.538000		0.078559	-0.246520	1.269100	-0.363550	0.522860	0.404850
YBL011W - DELETION	-0.660170	0.135230	1.652700	0.556930	0.570230	0.558790	-0.142880			-1.125800	-1.196500	-0.752400	-0.731940	1.294100	0.208500	-1.466400	0.054017	1.638500	-0.485400	-0.844130	0.393770	0.741770	0.500100	0.176200	0.214680	0.250750	0.307160	-0.112620	0.560720	0.191900	-0.080538	0.412220	0.106850	0.248700	0.147350	-0.126070	-0.437330	0.172870	0.103780	0.434760	0.247900	0.080821	-1.342000	-0.633460	-0.758760	0.388390	-0.353010	0.589820	-0.490150
YBL017C - DELETION	0.715680	-1.825600	0.181970	-0.173650	0.567550	-0.053520	-0.328610				-1.226600	0.178330	-0.545730	-0.054906	0.823020	0.525730	0.806730	-0.195530	0.065005	0.003300	-0.170050	-0.653920	-1.595500	-0.203890	-0.369010	-0.361430	-0.871980	0.540080	0.799030	0.677310	0.281680	0.260820	-0.326330	-1.786400	0.149880	1.065100	0.420260	0.242090	0.861470	2.009800	-0.643670	1.308900	-0.125230	0.694150	-1.136800	-0.326620	0.050988	-0.044584	-0.683730
YBL040C - DAMP	-0.416080	0.227210	-0.706830	-1.285700	0.213560	-0.469960	-0.058863	-1.125800			1.471600	-1.241000	-0.477700		0.016058		-0.910320	-1.230800		1.191000	0.103410	0.969840	-2.311900	0.145590	-0.442940	-0.055971	0.962230		0.083192	-0.893540	-0.089697	-2.147000	0.338350	-0.252740	0.410480	0.016092	-1.074000		0.875880	0.510220	0.837150	0.752350	1.116700	0.437760	-0.486770	0.473160	0.573760	0.387910	-0.234840
YBL082C - DELETION	-0.128500	-4.884200		0.405810	-1.082200	0.151750	0.905250	-1.196500	-1.226600	1.471600				1.546200	-0.580650	1.300900	-0.907450		0.113270		-0.516570	-0.512050	-0.539280	-0.589470	0.107850	0.844120	0.596360	-0.098481	-0.332290	-0.111710	1.770400	-0.025474	-0.141570		-0.324670	-0.670000	-0.717010	0.298020	0.141890	0.285400	-0.013566	0.797780				-0.954650	0.900420	-0.643210	-1.157900
YBL102W - DELETION	-0.851040	-0.318000	0.110380	0.672580	0.699880	-0.383510	-1.088500	-0.752400	0.178330	-1.241000			0.116570	-0.334620	0.637860	-1.506900	0.380160		0.667780	0.915510	0.727080	0.361390	0.776550	-0.810470	0.023369	-0.445330	0.658420	0.012509	-0.530610	0.732360	-0.724050	0.629610	-0.490790	-0.739970	-0.504980	0.663610	-1.382400	-0.600390	0.683460	-0.037682	0.268830	0.538900		0.520750	0.469520	0.336400	-0.316640	-0.981070	-0.050566
YBR052C - DELETION	-0.051007	0.292600		-0.378690	0.639060	0.131850	-0.491080	-0.731940	-0.545730	-0.477700		0.116570				-2.844000	-0.851690		-1.456100		0.508840	0.555450	0.953100	0.298470	0.262460	-0.834680	0.735310	-0.492480	-0.000190	0.330750	0.160600	0.426300	-0.105300		0.549270	0.455700	0.272910	-0.918640	-0.093582	0.063704	-0.805030	0.768170				-0.050488	-0.130850	-0.145510	-0.590840
YBR058C-A - DELETION	-1.567700	-0.135680	2.111000	-0.208140	1.633700	-0.549710	-1.582800	1.294100	-0.054906		1.546200	-0.334620								2.105600	0.644880	0.161720	1.216800	-0.037442	-2.021600	-5.652700	-1.089400			2.367200	0.664600	0.333140	0.694190	-0.361040	0.233390	0.700320	-0.379390		-1.357700	-0.201960	-0.980820			-0.342770	-2.260700	0.442790	-0.538660	0.891350	-1.278700
YBR067C - DELETION	-0.279270	0.126930	-0.116680	-0.535610	0.492740	0.505570	-0.158300	0.208500	0.823020	0.016058	-0.580650	0.637860					-1.774100		-2.463200	1.224800	0.102160	-0.393150	1.544900	-0.312620	-0.405130	-1.200200	-0.121340	-0.160500	-0.413990	0.097176	-0.913150	-0.079960	0.848090	-0.236120	0.852970	0.964910	0.298500	-0.825430	-0.451510	0.610280	-0.196670	-0.352710		0.123140	0.100220	0.180030	-0.257050	-0.266500	0.597520
YBR080C - DAMP	-0.750090	1.938500	0.093626	0.285030	-0.818460	0.741960	0.078398	-1.466400	0.525730		1.300900	-1.506900	-2.844000					-3.112100		0.657560	-1.056100	0.236420	-0.060675	-1.181500	-1.522000	0.157230	-0.013076		-0.157910	-0.872610	-1.376900	0.164280	-0.612490	-0.834810		1.224500	-0.445840		0.424380	1.596800	-0.540970		0.535760	0.238420	0.418600	1.515100	0.430930	-0.426450	0.068385
YBR096W - DELETION	0.392980	-0.121390	-0.475330	-0.192360	-0.189620	0.773450	-0.152730	0.054017	0.806730	-0.910320	-0.907450	0.380160	-0.851690		-1.774100					-0.109820	-0.173870	-1.640900	0.430340	-0.849640	0.215490	0.714850	-0.880140	0.405600	-0.662400	-0.053598	-0.575360	-0.850290	0.530980	-0.627820	-0.741450	0.381700	0.088948	0.143250	0.855910	0.258980	0.544430	-0.821020		0.046893	-0.670020	-1.079400	-0.860680	0.307190	1.930900
YBR106W - DELETION				0.489370	-0.333550			1.638500	-0.195530	-1.230800						-3.112100												-0.832620	-0.984980									1.585000				0.584120						0.424100	0.121380
YBR110W - DAMP	-0.034044	1.253000	-1.624200	0.404840	0.190440	0.143260	0.420800	-0.485400	0.065005		0.113270	0.667780	-1.456100		-2.463200					-1.210400	-1.111400	-1.783300	-1.539500	-1.295100	-0.748010	0.007511	0.435170		-0.204190	-0.800810	0.036190	0.087118	-0.383940	0.116650	-0.283280	1.054200	-0.299450		0.798470	0.501160	-0.167910	-0.269660	-0.053236	0.319730	-0.262080	0.116990	0.092023	-0.403520	0.164440
YBR159W - DELETION	-0.408150	0.290250		-0.067863	-0.007148	0.802640	0.459850	-0.844130	0.003300	1.191000		0.915510		2.105600	1.224800	0.657560	-0.109820		-1.210400							-1.657100	-2.108400	1.997800	-1.607600	-0.446120	0.658620	0.612430	0.151280		0.894440	0.183630	-3.697300	0.087081	-0.182800	0.224060	0.422740	0.675050				-0.793990	0.838230	-1.323500	-0.315840
YBR162W-A - DELETION	0.445990	0.104210	-0.323030	-0.631220	-0.854010	0.925740	0.440190	0.393770	-0.170050	0.103410	-0.516570	0.727080	0.508840	0.644880	0.102160	-1.056100	-0.173870		-1.111400							-4.206100	-1.720900	-1.140100	1.180600	0.695500	-1.399700	-0.575120	0.774150	-0.778940	-0.092785	0.506200	1.127200	-0.394900	0.701270	0.024557	-0.094291	0.445440		0.435810	0.308950	-0.306830	0.553330	0.571360	-0.865630
YBR164C - DELETION	0.839680	-0.973470	0.004616	-0.195110	-0.138260	0.597850	-0.500490	0.741770	-0.653920	0.969840	-0.512050	0.361390	0.555450	0.161720	-0.393150	0.236420	-1.640900		-1.783300							-1.818800	-2.352200	-7.134900	0.861800	-0.223010	0.694160	0.967750	0.025797	-5.635000	-1.700700	-3.251200	0.907230	-0.305900	1.456900	1.057600	-0.467080	0.341190		0.294350	-6.753700	-0.293880	-0.824680	-0.372840	0.127450
YBR171W - DELETION	1.621100	-12.967000	-11.663000	0.096777	-4.683900	2.685400	-1.043900	0.500100	-1.595500	-2.311900	-0.539280	0.776550	0.953100	1.216800	1.544900	-0.060675	0.430340		-1.539500								-2.824000	1.520700	-0.716200	-1.016000	0.359840	2.289800	0.047746	-0.109820	2.466900	-3.175700	0.146020	2.849400	0.657020	-0.397540	2.547900	-1.129100		-0.355510	-5.896600	0.481190	1.381600	0.670770	0.040492
YBR177C - DELETION	-1.518000	-0.181970	0.598550	0.203520	-0.860650	0.388640	0.001916	0.176200	-0.203890	0.145590	-0.589470	-0.810470	0.298470	-0.037442	-0.312620	-1.181500	-0.849640		-1.295100								-1.446600	-0.326130	0.114080	-1.477000	-0.507970	-0.063353	-0.889580	-0.749420	-0.725650	-0.542820	0.495520	-0.100280	1.014000	-0.656480	-0.623140	0.279400		-1.007100	-0.593000	-0.871340	0.372420	0.832830	-0.775090
YBR183W - DELETION	0.040769	1.950000	0.075580	0.580290	0.509680	0.680250	0.298210	0.214680	-0.369010	-0.442940	0.107850	0.023369	0.262460	-2.021600	-0.405130	-1.522000	0.215490		-0.748010								0.165840	3.698200	-1.063100	-0.829570	0.401240	1.651000	-0.318530	-0.734440	-0.634320	-0.294390	0.341800	0.887120	1.336000	-0.734380	-0.880130	0.480220		-0.764980	0.511070	1.559600	0.151190	0.207460	0.220990
YBR201W - DELETION	0.921900	1.030300	-0.644130	-0.704540	0.225460	1.198600	-0.910300	0.250750	-0.361430	-0.055971	0.844120	-0.445330	-0.834680	-5.652700	-1.200200	0.157230	0.714850		0.007511	-1.657100	-4.206100	-1.818800					-0.971040	-0.509350	-0.928670	-0.849260	-1.585800	1.432300	-0.383380	0.943420	0.024687	0.290050	-0.973290	-0.453260	0.929500	-0.838670	-0.410930	-0.207280		-0.437910	0.776660	1.193500	-0.153740	0.368430	0.831790
YBR229C - DELETION	-0.558580	-3.667500	1.101200	-0.531250	-4.577300	0.303930	-0.031928	0.307160	-0.871980	0.962230	0.596360	0.658420	0.735310	-1.089400	-0.121340	-0.013076	-0.880140		0.435170	-2.108400	-1.720900	-2.352200	-2.824000	-1.446600	0.165840	-0.971040				-1.875500	-0.651770	-0.722420	0.915570	-2.015000	-0.264500	-1.190100	1.082700	-3.722600	0.748520	0.171280	0.737670	-1.294600		-0.386310	-12.601000	0.146340	0.397670	0.411820	0.610050
YBR254C - DAMP	-2.492000	0.297590	-5.998200	-0.356270	0.614770	-1.139000	0.823270	-0.112620	0.540080		-0.098481	0.012509	-0.492480		-0.160500		0.405600	-0.832620		1.997800	-1.140100	-7.134900	1.520700	-0.326130	3.698200	-0.509350							-0.113060	-7.331600	-0.910760	-1.434000	0.961260		-1.360600	-0.109020	1.210100	0.675920	3.508300	-0.153650	-8.253700	0.389150	-1.316600	0.024827	-0.154930
YBR255W - DELETION	1.063000	0.431240	-5.994500	-1.976500	-0.776170	0.190240	-0.613700	0.560720	0.799030	0.083192	-0.332290	-0.530610	-0.000190		-0.413990	-0.157910	-0.662400	-0.984980	-0.204190	-1.607600	1.180600	0.861800	-0.716200	0.114080	-1.063100	-0.928670							-3.091000	-1.465900	-2.664000	-1.284100	-1.083300	0.292870	0.443620	-0.779020	1.329600	0.379610	-0.501590	-0.508920	1.244600	0.537770	2.154100	0.156260	-0.761420
YBR264C - DELETION	0.464130	0.180040	0.010178	0.249700	-0.382650	0.080134	0.647320	0.191900	0.677310	-0.893540	-0.111710	0.732360	0.330750	2.367200	0.097176	-0.872610	-0.053598		-0.800810	-0.446120	0.695500	-0.223010	-1.016000	-1.477000	-0.829570	-0.849260	-1.875500									-0.006626	-0.041429	0.067321	-0.204140	-0.500870	-0.557850	-0.615240		-0.163460	-0.044141	0.409090	0.494950	-0.198270	-0.552670
YBR273C - DELETION	0.226220	1.269300	0.191650	-0.013149	1.065000	0.012292	-0.473630	-0.080538	0.281680	-0.089697	1.770400	-0.724050	0.160600	0.664600	-0.913150	-1.376900	-0.575360		0.036190	0.658620	-1.399700	0.694160	0.359840	-0.507970	0.401240	-1.585800	-0.651770									0.684270	-0.704730	0.322910	0.589920	-0.747570	-0.506680	-0.129480		0.596920	0.547230	-0.851310	0.259870	-0.904150	-0.147210
YBR283C - DELETION	0.740250	1.619100	-1.014200	-0.565310	-1.201600	0.630910	-0.350640	0.412220	0.260820	-2.147000	-0.025474	0.629610	0.426300	0.333140	-0.079960	0.164280	-0.850290		0.087118	0.612430	-0.575120	0.967750	2.289800	-0.063353	1.651000	1.432300	-0.722420									-2.179800	-0.874130	0.382570	-6.322400	-0.751880	-0.784640	0.109410		-0.091678	-1.243200	-0.324240	-0.515720	-0.019545	-0.077606
YBR287W - DELETION	-0.378470	1.234100	-0.375060	0.056739	-0.217560	1.249400	0.360140	0.106850	-0.326330	0.338350	-0.141570	-0.490790	-0.105300	0.694190	0.848090	-0.612490	0.530980		-0.383940	0.151280	0.774150	0.025797	0.047746	-0.889580	-0.318530	-0.383380	0.915570	-0.113060	-3.091000							1.261700	-0.930830	-0.056236	-0.367680	-0.005981	1.269000	-0.140930		-0.056818	-0.993060	-1.531600	-1.237700	-2.353600	-0.107770
YBR288C - DELETION	-1.896700	-1.228800		-0.119090	-0.934620	-0.699860	1.280800	0.248700	-1.786400	-0.252740		-0.739970		-0.361040	-0.236120	-0.834810	-0.627820		0.116650		-0.778940	-5.635000	-0.109820	-0.749420	-0.734440	0.943420	-2.015000	-7.331600	-1.465900							-2.299900	-1.609400	-0.596130	0.644800	0.400740	0.792770	-0.105920				-0.661970	0.192820	-1.103900	0.249910
YBR290W - DELETION	-1.727300	-0.975680	-1.444300	-0.894080	-0.625610	0.997430	0.007362	0.147350	0.149880	0.410480	-0.324670	-0.504980	0.549270	0.233390	0.852970		-0.741450		-0.283280	0.894440	-0.092785	-1.700700	2.466900	-0.725650	-0.634320	0.024687	-0.264500	-0.910760	-2.664000							0.387510	-0.513020	-0.844770	0.789670	0.233570	0.148360	0.273700		-0.107520	-6.890800	0.235620	0.319680	-0.446270	0.067247
YCL001W - DELETION	-0.167260	0.429900	-1.823500	1.066500	-2.978000	-0.755240	0.170870	-0.126070	1.065100	0.016092	-0.670000	0.663610	0.455700	0.700320	0.964910	1.224500	0.381700		1.054200	0.183630	0.506200	-3.251200	-3.175700	-0.542820	-0.294390	0.290050	-1.190100	-1.434000	-1.284100	-0.006626	0.684270	-2.179800	1.261700	-2.299900	0.387510			-3.352100	-0.144200	1.130500				0.857150	-1.048800	0.519340	0.053006	-0.544100	0.249560
YCL025C - DELETION	-0.697360	0.380050	-0.237800	-0.080027	-0.380310	-1.557700	0.462310	-0.437330	0.420260	-1.074000	-0.717010	-1.382400	0.272910	-0.379390	0.298500	-0.445840	0.088948		-0.299450	-3.697300	1.127200	0.907230	0.146020	0.495520	0.341800	-0.973290	1.082700	0.961260	-1.083300	-0.041429	-0.704730	-0.874130	-0.930830	-1.609400	-0.513020						-5.643100	-5.952000		-0.698580	-3.006900	-0.616340	1.090200	-0.217120	0.108470
YCL043C - DAMP	-0.367970	1.114900	0.366620	0.759550	-0.416760	-0.901370	0.658070	0.172870	0.242090		0.298020	-0.600390	-0.918640		-0.825430		0.143250	1.585000		0.087081	-0.394900	-0.305900	2.849400	-0.100280	0.887120	-0.453260	-3.722600		0.292870	0.067321	0.322910	0.382570	-0.056236	-0.596130	-0.844770	-3.352100					0.013535	-0.095120	-0.811230	-0.056078	0.792430	0.183760	0.258720	0.287000	0.134840
YCL045C - DELETION	0.613930	-0.969970	0.714790	0.800280	0.467810	0.098712	0.902330	0.103780	0.861470	0.875880	0.141890	0.683460	-0.093582	-1.357700	-0.451510	0.424380	0.855910		0.798470	-0.182800	0.701270	1.456900	0.657020	1.014000	1.336000	0.929500	0.748520	-1.360600	0.443620	-0.204140	0.589920	-6.322400	-0.367680	0.644800	0.789670	-0.144200					-0.592900	-1.205300		0.408830	-1.229800	0.911930	-0.634120	0.385060	0.892550
YCL056C - DELETION	0.642410	1.475800	0.500320	-0.620560	0.800390	0.499080	-0.131260	0.434760	2.009800	0.510220	0.285400	-0.037682	0.063704	-0.201960	0.610280	1.596800	0.258980		0.501160	0.224060	0.024557	1.057600	-0.397540	-0.656480	-0.734380	-0.838670	0.171280	-0.109020	-0.779020	-0.500870	-0.747570	-0.751880	-0.005981	0.400740	0.233570	1.130500					-0.198000	0.591430		-1.596500	0.237260	1.151900	-0.890310	1.001300	0.100890
YCR011C - DELETION	-1.094100	0.608600	1.136200	-1.442000	0.777370	-0.403140	0.401410	0.247900	-0.643670	0.837150	-0.013566	0.268830	-0.805030	-0.980820	-0.196670	-0.540970	0.544430		-0.167910	0.422740	-0.094291	-0.467080	2.547900	-0.623140	-0.880130	-0.410930	0.737670	1.210100	1.329600	-0.557850	-0.506680	-0.784640	1.269000	0.792770	0.148360		-5.643100	0.013535	-0.592900	-0.198000				-0.043230	0.471900	0.231530	-0.799420	-0.258790	-0.423570
YCR017C - DELETION	0.348010	-4.782800	2.789700	0.875530	-2.009900	-0.369980	2.538000	0.080821	1.308900	0.752350	0.797780	0.538900	0.768170		-0.352710		-0.821020	0.584120	-0.269660	0.675050	0.445440	0.341190	-1.129100	0.279400	0.480220	-0.207280	-1.294600	0.675920	0.379610	-0.615240	-0.129480	0.109410	-0.140930	-0.105920	0.273700		-5.952000	-0.095120	-1.205300	0.591430				0.181020	-0.898770	0.584530	0.453150	0.257380	-1.128100
YCR034W - DELETION				-0.466790	-0.349250			-1.342000	-0.125230	1.116700						0.535760			-0.053236									3.508300	-0.501590									-0.811230											-0.744510
YCR043C - DELETION	-0.747540	0.205870		0.477370	-1.063500	-0.452840	0.078559	-0.633460	0.694150	0.437760		0.520750		-0.342770	0.123140	0.238420	0.046893		0.319730		0.435810	0.294350	-0.355510	-1.007100	-0.764980	-0.437910	-0.386310	-0.153650	-0.508920	-0.163460	0.596920	-0.091678	-0.056818		-0.107520	0.857150	-0.698580	-0.056078	0.408830	-1.596500	-0.043230	0.181020							-0.494740
YCR044C - DELETION	-3.488500	-12.766000		-3.666300	-6.458400	0.575680	-0.246520	-0.758760	-1.136800	-0.486770		0.469520		-2.260700	0.100220	0.418600	-0.670020		-0.262080		0.308950	-6.753700	-5.896600	-0.593000	0.511070	0.776660	-12.601000	-8.253700	1.244600	-0.044141	0.547230	-1.243200	-0.993060		-6.890800	-1.048800	-3.006900	0.792430	-1.229800	0.237260	0.471900	-0.898770							0.414180
YCR048W - DELETION	-2.266900	-0.618430	0.159880	-0.753850	-0.415280	-0.486580	1.269100	0.388390	-0.326620	0.473160	-0.954650	0.336400	-0.050488	0.442790	0.180030	1.515100	-1.079400		0.116990	-0.793990	-0.306830	-0.293880	0.481190	-0.871340	1.559600	1.193500	0.146340	0.389150	0.537770	0.409090	-0.851310	-0.324240	-1.531600	-0.661970	0.235620	0.519340	-0.616340	0.183760	0.911930	1.151900	0.231530	0.584530							-0.624140
YCR061W - DELETION	-0.133080	1.147700	1.246300	0.113370	0.390140	0.579170	-0.363550	-0.353010	0.050988	0.573760	0.900420	-0.316640	-0.130850	-0.538660	-0.257050	0.430930	-0.860680		0.092023	0.838230	0.553330	-0.824680	1.381600	0.372420	0.151190	-0.153740	0.397670	-1.316600	2.154100	0.494950	0.259870	-0.515720	-1.237700	0.192820	0.319680	0.053006	1.090200	0.258720	-0.634120	-0.890310	-0.799420	0.453150							-0.344670
YCR067C - DELETION	-0.566840	0.397710	-0.757790	-0.301010	-0.515670	-0.369410	0.522860	0.589820	-0.044584	0.387910	-0.643210	-0.981070	-0.145510	0.891350	-0.266500	-0.426450	0.307190	0.424100	-0.403520	-1.323500	0.571360	-0.372840	0.670770	0.832830	0.207460	0.368430	0.411820	0.024827	0.156260	-0.198270	-0.904150	-0.019545	-2.353600	-1.103900	-0.446270	-0.544100	-0.217120	0.287000	0.385060	1.001300	-0.258790	0.257380							0.073991
YDL018C - DELETION	-0.454110	0.293580	-0.791840	0.642660	0.379890	-0.250050	0.404850	-0.490150	-0.683730	-0.234840	-1.157900	-0.050566	-0.590840	-1.278700	0.597520	0.068385	1.930900	0.121380	0.164440	-0.315840	-0.865630	0.127450	0.040492	-0.775090	0.220990	0.831790	0.610050	-0.154930	-0.761420	-0.552670	-0.147210	-0.077606	-0.107770	0.249910	0.067247	0.249560	0.108470	0.134840	0.892550	0.100890	-0.423570	-1.128100	-0.744510	-0.494740	0.414180	-0.624140	-0.344670	0.073991
YDL019C - DELETION	-1.445500	-0.355330	-0.034884	0.448000	-0.963080	0.794230	-0.381560	0.098840	0.885610	0.795010	-1.067500	-0.265510	-0.424670	-3.111000	-1.038500	-0.535550	-0.256620		-0.592630	0.628050	0.099308	-0.555000	-0.332980	-0.267380	0.523880	-0.271330	-0.457830	1.852400	0.070230	1.144800	0.791520	0.180530	-0.075860	-0.235580	0.187260	0.357080	0.408490	0.683180	-0.118890	0.453340	0.228160	0.593380		0.083119	0.945840	-1.177800	0.266510	0.768350
YDL052C - DELETION	-0.229170	0.021465	1.919000	-0.372500	0.707120	-0.402160	0.025425	-0.367110	0.739040	-0.886000	-0.066402	1.332100	0.259690	2.267600	-0.137250	-1.783200	0.344310		-1.124700	0.319900	0.000172	-0.612360	-0.538360	-0.250710	0.241940	-1.138300	-0.655410	1.030900	-1.234100	0.473790	0.352600	-0.057694	-0.484790	0.559560	-1.469200	1.557500	0.813870	0.711500	1.065500	0.970950	0.256210	0.373550		0.043999	-0.534270	0.357400	0.446980	-1.398200	-2.841400
YDL072C - DELETION	0.931430	-0.018467	-3.354300	-1.127900	0.358820	0.465390	-0.356990	-0.146210	-1.243600	0.414430	-0.884230	0.256440	0.389280		0.317970	0.059598			-0.113380	0.456900	-0.234130	-0.881490	-2.143500	0.293180	1.005100	0.352900	-0.053322	-0.685610	0.394760	-0.044487	0.460530	-0.597990	-0.010078	0.116690	-0.819460	-1.903500	0.610630	-0.517040	0.100510	0.339090	0.234520	-0.203510		-0.155410	-0.326170	-0.216670	-0.092993	0.876030	-1.188900
YDL091C - DELETION	-0.199570	0.658210	-0.462670	0.167890	0.762650	0.214820	-0.715420	0.353730	-0.675720	-0.210840	0.262860	-0.236530	-0.221130	0.826950	0.798480	-1.596200	-1.065300		-0.350680	0.982290	-0.355300	0.518250	-1.201200	0.549180	-1.390700	-1.375200	1.560400	-1.464700	0.854440	0.653000	-0.281010	-0.040189	0.032541	0.117630	0.384250	-17.283000	-0.811320	0.507510	-0.267620	0.107030	-0.989950	-0.335650		-0.157640	0.423760	-0.916910	-0.299600	-0.145790	-0.574760
YDL093W - DELETION	-0.496520	-0.244240	-0.661760	0.074156	0.052426	-1.721200	0.182300	-0.362630	-0.351270	0.685320	-0.199160	-0.780540	0.139850	0.868310	0.717470	-0.052134	-0.142970		0.029801	-0.206120	-0.261730	-0.602010	0.778890	0.135820	0.961030	-0.762510	0.440380	0.200660	0.861850	0.682370	-0.004642	-1.445600	-0.124400	-0.652180	0.217310	0.080904	-1.244200	0.699460	-0.495610	-0.383150	-1.075600	-0.509050		-0.513120	-1.556900	-0.776940	0.523820	0.120670	-0.412080
YDL095W - DELETION	-0.974870	-7.246200	-3.598000	0.244510	-0.353940	-0.992420	0.113600	0.440700	-0.069419	0.429830	-2.922800	0.515720	0.527170	2.436000	0.026815	-1.463900	-0.612150		0.100570	0.408570	1.595300	1.350500	-2.276200	1.015100	0.404970	-0.463010	-2.463900	0.524140	0.037484	0.594890	0.579440	1.188400	-1.429000	-0.684170	-0.470750	0.566840	-0.599240	0.223310	0.371830	0.346440	1.119000	-2.871200		-0.609970	-9.841600	-0.192380	0.662840	0.778190	-1.038700
YDL099W - DELETION	-1.025000	0.775030	0.498390	-0.546060	0.482030	0.608330	0.286850	0.436400	-0.286210	-0.113770	-0.167130	0.659170	0.156750	0.557890	0.211000	-1.267500	-0.521920	-0.915620	-0.578200	-0.065810	2.028600	1.383700	2.090800	1.198700	1.029900	0.740920	0.815270	-3.307000	-0.356820	-1.488800	1.320800	-5.746500	-1.465800	0.075204	1.243000	-0.706340	-0.296810	-0.248860	1.374200	-1.205000	0.019312	1.301400	0.097977	-0.228210	0.475140	-0.812700	-0.505100	-0.177470	-1.304800
YDL100C - DELETION	-0.008868	-1.204900	1.072300	0.692530	-0.549790	0.148830	0.775180	0.154650	0.414860	-0.066495	-0.646760	-1.103900	1.303100	-1.330600	0.171710	1.062000	-0.503780		0.099350	-0.910790	2.378900	-2.046100	-3.373100	0.974070	1.406300	1.495400	-0.414020	-0.540180	2.808400	-0.217930	-0.424430	-10.015000	-0.844620	-0.992620	-1.693700	0.646950	-1.340700	-0.015756	-0.521350	1.168400	-0.177330	0.850120		0.456220	-1.083400	-0.203540	-0.707340	-0.249270	-1.944800
YDL121C - DELETION	-1.538400	0.834010	0.156530	-0.250400	0.348340	-1.766900	0.700620	-0.486380	0.734850	-0.563430	-0.836960	1.676700	0.067088	1.061000	-1.062400	0.810070	-0.133090		0.330440	-0.226490	-0.475960	0.407470	0.983190	-0.287110	-0.389230	-0.608840	0.106710	-0.471290	-0.622090	0.276310	0.302790	0.805350	-0.734310	-0.815420	-0.094935	-0.072962	-0.732640	0.870670	-0.287360	-0.269050	0.135400	-1.082300		-0.327260	0.438630	-0.151170	0.180480	-0.656670	-0.324130
YDL137W - DELETION	0.256840	1.712400	-3.238300	0.217910	1.020900	-0.136080	-0.226260	-0.260800	0.119660	-0.691630	0.674800	1.574900	0.039728	1.258300	0.380770	0.079102	0.885010		0.243340	0.050494	-0.758660	-0.383800	-0.587420	0.102250	-0.795650	-0.658730	1.074000	0.151400	0.296350	-0.068135	-0.233640	2.058000	0.772310	-0.061707	2.072900	0.983850	-0.840120	0.140560	0.204980	-0.247920	0.646250	0.233770		0.477600	0.757990	1.304500	0.700060	-0.223490	-0.784450
YDL192W - DELETION	0.790070	0.244630	-7.412500	-0.453950	-0.775080	-0.439720	-2.187800	0.457470	-0.925780	-0.958730	1.065300	0.020664	0.856080	0.848850	1.494100		0.777390		0.836570	1.907000	1.988600	-7.218400	-1.664200	1.296900	0.297480	1.841600	-0.866490	-0.914620	-0.553960	0.243940	0.286840	1.829500	-1.095000	-5.181000	0.236200	-6.305100	-0.223280	0.570410	0.176190	-0.051157	1.234000	1.828600		1.287000	-1.698600	-1.165800	0.520640	0.399970	-1.054400
YDL193W - DAMP	1.015300	0.704450	0.298240	-0.130390	-1.163400	1.675400	1.601300	-1.689700	0.843370		-0.377510	-1.110000	2.207400		-0.153210		0.759170	-2.575100		1.375200	-1.453900	1.021400	-1.451700	0.228320	-1.083800	0.103740	0.302330		-0.044012	-0.404960	-0.798750	-0.543480	1.397100	1.465400		1.076200	-3.621900		0.147550	0.760940	-0.613180		-0.541720	-0.376000	-2.322300	-0.224100	1.353400	-0.496200	-1.426900
YDL204W - DELETION	-0.663600	-0.022508	1.575200	-0.071332	-0.073494	-0.542590	-1.531600	-0.810420	1.101900	-1.375300	0.150530	0.035985	0.078519	-0.763340	-0.689220	0.855900	0.143350		1.480100	0.569550	-0.251740	0.156460	1.475000	-0.394000	-1.215200	-0.604050	0.320910	-1.258000	0.158320	-0.122410	-0.173140	-0.433080	-0.098509	0.476830	1.066900	0.852110	-1.315800	-0.218940	0.106450	-0.648380	-0.245010	-0.833680		-0.067843	-0.463800	-0.563820	0.411030	-0.509250	0.619700
YDL212W - DAMP	-0.488880	-0.300800	1.582400	-0.013869	-0.033291	0.581010	-0.211400	0.515770	-0.586280		1.751400	0.034033	-0.834010		-1.258200		0.263400	-1.988200		0.657500	1.327600	1.343900	2.325700	-0.579630	-0.400080	-0.920400	0.842090		-1.721100	0.396910	-0.645510	-0.881050	-0.582420	0.201080	-0.032759	-1.595200	-5.631400		-1.329700	1.698200	-1.227000	1.048900	-1.552400	1.111800	0.228300	-1.184600	0.942150	-0.251560	-0.985700
YDL222C - DELETION	-0.041470	0.615550	-0.455440	-1.025700	0.130080	-0.875590	-0.453220	0.979260	0.507970	-0.615830	-0.402150	0.147370	0.673100	-0.816540	0.479140	0.049384	0.770670		-0.074026	-0.264760	1.194400	0.384740	0.644780	1.261500	0.269210	-0.815560	0.870890	1.446400	-0.463920	0.050968	-0.372670	2.008300	0.374230	-0.805530	-0.483580	-0.978010	0.109390	0.508430	1.370200	1.028100	0.506930	1.022500		-1.321200	-0.105530	0.298680	-0.303410	0.013535	-0.235040
YDL226C - DELETION	-1.068100	0.687210		0.216830	-0.364130	-0.441850	1.191900	-0.462150	0.276000	0.149410		-0.318140		-0.209140	0.011557	-1.678800	-0.944860		0.134230		-0.451900	0.133830	0.483850	-0.261060	0.031806	0.306080	0.667160	-0.396540	1.686900	0.092058	-0.563600	-0.813820	0.478280		-0.127310	0.872110	-0.034397	0.896650	-0.103630	-0.022577	0.420020	-0.274730				-0.828340	0.538820	0.219170	0.567670
YDL231C - DELETION	-0.977620	0.634980	0.444180	-0.038132	-0.738640	0.577400	0.038531	-0.451000	0.089820	0.082612	-2.149600	-0.816560	0.352020	-0.413350	-0.955500	1.388600	-1.405600	-0.316660	-0.385720	2.407500	0.092791	1.005100	-0.133700	0.875830	-0.372810	-0.689040	0.765990	0.178500	0.252330	-1.015600	-0.042839	0.123070	-1.238800	0.771050	-0.542050	0.659640	-0.619100	-0.908250	1.236500	-0.234860	0.426740	0.484980	-0.759620	0.405620	-0.408220	-0.368080	-0.822950	0.500170	-0.541470
YDR032C - DELETION	0.027229	0.348580	1.284100	-0.684900	-0.806980	0.066903	-0.748070	0.682400	0.637630	0.507690	0.107730	0.414210	-0.393110		-0.018033	0.785430			1.439700	-0.185920	0.471290	0.141230	-0.606190	0.004371	-0.251420	-0.512450	0.646680	0.552600	-1.195800	0.462040	0.609100	0.759560	-0.038702	0.495880	0.206580	-0.351090	0.119910	0.575810	0.135170	0.431990	0.269020	0.011673		-0.146720	-0.029485	-0.138880	0.021471	-0.764930	-4.553500
YDR056C - DELETION	-0.003528	0.951660	0.022654	0.455210	0.103880	-0.502160	0.393830	0.806220	0.228620	-0.275070	-0.564270	0.290060	0.912910	-3.406800	0.425470	1.474400	-0.490950	-0.173810	-0.517160	-0.163380	1.006000	0.767550	0.591670	1.180000	0.717860	0.487600	1.392400	-0.055116	0.588270	-0.275210	0.112960	-0.316320	1.291600	0.045558	0.310590	0.326360	0.023472	0.076388	-1.643000	0.746580	1.225300	1.430800	-0.226650	-0.906170	-0.566790	-0.632230	-0.002277	0.160960	-0.668420
YDR057W - DELETION	0.195810	0.314180	-0.210160	0.793640	0.576540	-0.355540	-0.454010	0.758230	0.672910	0.638350	0.658190	0.118860	-0.258620		0.526820	0.666100			-0.227860	0.305330	-0.067752	-0.142100	0.265610	0.164340	0.230670	-0.104320	0.091283	1.311600	-0.504410	-1.357400	-0.156290	-0.480070	-0.940560	-0.503200	-0.521770	0.218560	0.336950	0.382220	-0.328340	0.232280	0.020522	-0.592090		-0.943840	0.258120	-0.241290	-0.441340	-2.583000	-0.928990
YDR062W - DAMP	0.292520	-0.173230	2.312700	-0.090565	0.695590	1.014200	-2.589800	-0.383190	-0.405100		-0.235600	0.280800	-0.296950		-0.787910		0.098327	-1.356800		-11.018000	0.337230	1.531400	-0.052351	-0.085299	0.752390	1.044900	1.733800		-0.769590	1.205700	-0.292450	-1.183500	-0.240200	1.953300	-0.144270	0.174830	-0.276890		0.979710	-0.996800	-0.041065	0.552030	0.135440	-1.099500	0.291440	-1.675100	-0.432950	-0.247900	-1.331000
YDR084C - DELETION	-0.373480	1.947400	-0.300880	2.105700	0.763600	-0.189140	0.669410	0.860630	-0.421590	-0.549160	0.266920	-0.140720	-0.386520	0.849230	0.261950	-0.524890	-0.075603		-0.738010	-0.262250	0.839080	1.291100	2.322300	0.457920	0.315910	-0.540010	2.171200	-1.398600	-1.413700	-0.321370	0.008165	-0.118510	-0.289640	0.246980	0.027277	0.880020	-0.595040	0.327060	-0.321040	0.603890	0.474610	0.455060		-1.648600	0.634530	-1.313700	0.928530	-0.430590	-0.751180
YDR100W - DELETION	2.923600	1.582200	1.001900	0.660720	0.590160	1.131900	0.991530	0.332380	0.651780	-0.929390	0.276770	0.373280	0.129810	0.085079	1.766200	-0.006263	0.768290		-0.257810	0.316680	0.482040	-0.823330	1.352200	0.133700	0.971640	0.482890	1.468300	3.976300	0.620020	0.097072	-0.353540	0.506810	0.608100	-0.497460	-0.485230	0.204930	0.862430	0.540540	0.658340	0.633260	0.318800	-0.477860		0.336190	0.203660	0.131970	-1.010800	-0.556850	-0.000061
YDR108W - DELETION	-0.144850	1.170800	-14.660000	0.669710	0.511420	-0.750460	0.644170	0.617970	-0.520470	1.285800	1.598500	-1.545600	1.257900	-0.339340	-0.192620		-0.442260	-1.080500	-1.306500	1.347100	0.996920	-13.931000	1.679300	1.169500	1.076200	-0.037899	0.383810	3.055700	1.525600	-0.196590	-0.250490	-0.301450	-0.803150	0.404190	0.451260	0.657390	-0.580130	0.416330	-0.199020	0.501800	1.077100	0.522210	2.808300	0.931480	-1.894600	2.118800	-0.859410	-1.115200	-0.385870
YDR137W - DELETION	0.955960	-5.589300	-3.937400	0.899530	-2.765100	-3.754600	2.696700	2.709400	-2.261100	0.828980	-0.027158	-8.964200	0.892000	2.771600	3.022100		0.833580	1.343400	0.118840	-2.001600	-1.065100	-12.289000	2.608000	0.500940	1.496500	4.425900	0.496810	-3.640700	1.089300	2.642700	0.703650	-1.678200	-1.532600	-8.606900	-0.791860	-9.896200	-0.086283	-0.569980	-1.294300	2.279700	3.414800	-1.605600	4.992600	-0.801640	-7.198600	-2.178400	-0.218630	-2.846600	0.656520
YDR141C - DAMP	-0.724640	-6.447900	-2.928900	-0.541600	-0.261900	0.239510	0.777810	0.191200	0.384020		0.190340	0.209700	-0.485560		-0.199660		-0.279450	-0.403320		-0.990660	0.002179	-0.657300	0.962820	0.679560	0.793570	0.193710	0.386090		-1.078800	-0.238560	-0.057094	-0.288590	0.192700	0.796540		-0.612400	-0.010117		-0.562790	0.263170	0.254900		-0.889800	-0.284920	0.219520	-0.775100	-0.527660	-0.211300	-0.293150
YDR170C - DAMP	0.188320	0.523250	-1.290400	0.472160	0.056519	0.635650	0.332380	-0.186000	0.461660		0.465930	0.674670	0.287040		0.196700		-0.641650	0.651280		0.760880	-0.404930	0.639130	1.514400	0.440260	-0.226460	-0.100440	0.792100		-0.066647	0.699710	0.189880	0.078569	0.740640	0.364950	-1.056900	-0.321430	0.087462		0.066633	-0.419750	0.398280	0.740600	1.070700	0.204030	0.280670	0.221200	0.381700	0.544470	-0.193890
YDR196C - DAMP	3.104700	-0.946310	1.758900	-0.745190	1.822200	-0.727620	-1.004000	0.010671	-0.695520		-0.646440	-0.897710	-0.306880		0.558500		-0.659190	1.197300		-0.531570	0.640670	0.606060	1.977200	1.167200	-0.947530	0.292600	1.343000		-1.684500	-0.223780	-0.360070	0.327200	-0.303670	-0.924690	-0.120170	-0.602070	0.972900		0.641170	-0.113430	0.472830	-0.291660	-0.115960	-0.522490	-0.149870	0.366800	-0.413070	-0.200520	-0.993330
YDR205W - DELETION	-0.603910	0.012917	0.213080	0.152720	0.478150	0.148730	0.333840	0.033821	0.273340	-0.012960	0.759390	-0.298210	-0.060329	-1.566800	0.343660	1.033900	-0.166970	-0.661560	-0.283720	-1.082500	-0.473940	-0.587150	-0.486330	-0.222190	-0.742560	-0.047046	0.060332	0.439790	1.028100	-0.516460	-0.696030	-0.345410	-0.278380	1.199000	0.061525	0.278000	-0.591070	-0.601340	-0.218430	0.342590	-0.768340	0.003927	-0.754230	0.729160	0.307230	-0.761400	-1.093800	-0.498690	-0.176350
YDR221W - DELETION	-1.044600	-0.508260	1.574100	-1.176200	-0.109720	0.418690	0.165110	0.323680	-0.188050	-0.460620	-1.105700	0.387580	-0.018244	-2.781400	-0.054124	1.139800	-0.708040	0.967500	0.449770	0.771390	-0.077738	0.356460	1.537500	0.287460	0.095817	0.848200	0.805720	-0.566550	0.809260	0.368240	-0.176150	0.807200	0.657170	0.128240	-0.069819	0.344240	0.401700	1.068500	-0.412420	0.202560	0.217590	0.177960	-1.174300	-0.892820	-0.564800	-0.517850	-0.432100	0.548970	-0.031366
YDR222W - DELETION	0.192040	-0.568370	0.431300	-0.869640	0.350040	0.565420	0.347980	-0.522700	-0.351200	0.414740	0.769990	1.157300	-0.600620	-1.440500	-0.636640	0.326690	0.290400		-0.403310	0.251110	-2.604200	0.321610	-1.138100	0.075220	-0.340610	-0.070572	1.028100	0.899330	0.409560	0.136690	0.198800	0.736820	0.029045	0.428270	-0.230620	-0.822500	1.136700	-0.321840	0.638230	0.299500	0.141930	-0.441910		-0.067328	0.327830	-0.439600	-0.378190	0.908890	-0.213940
YDR233C - DELETION	-0.557710	0.324630	-0.368590	1.093400	0.870630	-1.755400	-0.066523	-0.552960	-0.346070	0.351420	0.121600	0.387070	-0.129830	-0.409920	-0.192100	-0.566320	0.224430		0.448510	0.834400	-0.381490	0.236920	1.852000	-0.765640	-0.003288	-0.441420	-0.076320	0.494770	-2.761800	0.417850	0.689860	0.754430	1.309700	-0.155850	-0.879840	0.401280	0.108970	0.315310	-0.889810	0.208420	-0.556950	0.272250		-0.678460	-0.353950	-0.479540	-0.381630	-0.483090	0.371430
YDR246W - DAMP	0.051641	-0.900000	0.780040	-0.586810	0.216610	-0.233070	0.682250	-0.190260	-0.816200		-0.701940	0.191280	0.415650		-0.538860		-0.184580	-0.000493		-0.292870	-0.361560	0.151380	0.046975	0.157600	-0.594000	0.634630	1.077100		-1.951900	0.451290	0.761590	-0.920020	-0.722250	-1.515300	-0.000328	0.060149	-0.804730		-0.011844	-0.421430	-0.316300	0.874820	-0.258520	-0.903310	-0.750980	-0.128990	-0.969990	0.376110	0.042464
YDR270W - DELETION	1.073500	1.183700	-0.202330	0.398030	1.056600	0.457550	-0.071279	-0.533210	0.900750	-0.175970	0.451900	-0.563630	0.573420	-0.302970	-0.771390	1.834800	-0.015358		0.455860	0.393790	0.155810	0.715470	1.204200	-0.413550	-0.186610	0.483810	1.460100	-1.143200	-0.805490	-0.394960	-0.119160	0.090115	0.415090	0.440280	0.207560	0.864230	0.875990	0.117940	1.468300	-0.166990	-0.154750	0.998490		0.057853	1.227600	0.674310	0.618570	0.648080	0.042117
YDR294C - DELETION	-0.126070	1.094500	0.129900	0.447100	0.887550	0.059489	0.243080	-0.311740	0.371870	-0.553980	-0.974800	-1.019200	0.095819	3.125700	0.179700	-0.560130	0.131150		-0.087037	0.726390	-0.520370	1.527800	1.962000	0.477160	0.373500	0.785350	-0.509500	0.729940	-1.070200	0.441920	0.137500	0.212620	-0.310300	-0.219410	0.226070	0.610930	-0.718570	0.317730	0.346680	0.708800	0.970620	1.665100		-0.491800	0.139780	-0.256750	-0.282570	0.633260	0.177830
YDR297W - DELETION	0.924570	2.793000	-1.676000	-0.991550	0.992000	0.570250	-1.096000	-0.023482	-1.363000	-0.053793	-0.347130	-0.010156	-0.256000	-1.303200	-0.806620	1.139600	0.121110		-0.639450	-0.560540	0.322940	-0.766180	-4.568700	-0.952770	1.036800	0.348360	1.912200	2.700400	-2.934300	0.094541	-0.331830	-4.613500	-1.224600	0.229400	-1.793500	1.768600	-0.093106	-0.937300	0.632300	1.425800	-1.027100	1.141700		0.842240	-0.777690	0.632770	0.372490	-0.389190	0.805040
YDR304C - DELETION	-0.322850	0.844620	-0.390870	-0.641230	0.411840	-0.469100	-0.209560	0.048381	0.555470	0.385010	-0.664510	-0.400770	0.617710	-1.099300	-0.991260	1.744500	-0.825830	0.021082	0.366190	-0.132110	-0.167360	1.695600	1.663200	0.914900	-0.186610	0.310390	1.131800	-0.718800	0.526360	0.837690	-2.334700	1.316900	-0.411140	-0.471220	-0.181360	0.334360	0.563190	0.041846	-0.039805	0.806020	1.507300	1.135400	0.135340	-0.376360	0.555730	0.264610	1.490200	0.762880	-0.795670
YDR307W - DELETION	0.018822	-5.908400	-1.366700	0.210860	0.767430	0.384840	0.157940	0.905130	1.451800	-1.543500	-0.492150	0.465960	-0.006834	2.444500	-1.642000	0.529300	0.038845		0.313370	-1.192400	0.060775	1.358000	0.836640	0.088765	-0.300830	-0.681170	-0.431000	-0.050063	-0.329010	-0.103870	-0.998380	-0.299080	0.780400	-0.831330	-1.431000	0.766360	0.465730	0.674660	-0.651490	0.541000	1.013600	-0.132800		-0.138640	-0.672230	-0.024555	0.208110	0.531540	0.392880
YDR320C - DELETION	1.720700	0.421000	-5.298600	-0.846490	-1.877500	-0.126340	-0.268890	-0.092207	0.122590	0.805430	0.598780	-1.569000	1.739700	-0.440220	1.367700		-0.512700		-1.140500	-0.754120	-0.182750	-12.341000	-1.688700	-0.069391	0.899810	0.217380	-1.766200	-3.437900	0.392630	0.770340	0.381500	0.425700	0.944070	-13.463000	0.382550	-6.967800	0.764720	-3.168200	-0.723610	1.357000	1.931200	0.907040		0.534950	-14.824000	0.596460	1.045800	0.296960	0.365280
YDR331W - DAMP	-0.467000	-3.643600	1.136900	-2.251100	-2.134700	0.133770	-0.714340	1.148300	-0.692700		0.315400	0.387720	-0.036009		0.694090		-0.121460	1.052400		1.821100	-1.984400	-1.335900	-2.251200	0.881320	-0.859390	0.715550	-0.198380		0.748480	1.316200	0.906000	-0.550850	-0.042589	-1.002000		-0.506240	-0.175660		0.158570	-0.053549	0.927790		0.936140	-0.490010	1.122100	0.182020	0.892080	1.250600	0.531420
YDR344C - DELETION	-1.013500	1.546300	0.105820	0.703620	0.484100	-1.039600	0.656640	-0.535800	-0.029717	-0.022950	1.041600	-1.170700	0.311260	-0.179380	-0.126680	0.837320	-0.247180		0.612540	-1.872500	0.298750	0.135440	-0.491880	-0.111660	-0.287690	-1.096800	0.445260	-0.187260	-0.477450	0.300660	0.870240	1.448900	1.531500	-0.289930	-0.059096	0.848750	1.510100	0.213440	0.323750	-0.512750	-0.942090	-0.656850		0.471970	1.553400	-0.245180	-0.484310	0.439390	0.472230
YDR349C - DELETION	0.296920	1.427700	0.298960	0.423080	-0.598230	-1.147000	-0.782180	0.349660	-0.508590	0.504370	-0.803540	-0.086335	-0.286820	2.300700	-0.335780	-1.781700	0.867160		0.346690	-0.249270	-0.032715	0.088891	0.373930	0.662170	-0.142190	-0.354460	0.565390	0.253740	-0.067260	-0.521560	0.183230	-0.384230	0.835500	-0.434550	-0.873290	0.208340	-0.568690	-0.179080	0.801020	0.109810	-0.020467	-0.087247		-0.262730	-0.270530	0.418920	-0.372230	0.129110	0.071982
YDR357C - DELETION	0.153100	-0.764820	-1.874200	-1.073200	-0.038169	-0.955530	0.184620	-0.097682	0.339940	0.584580	-0.318880	0.159230	0.341720	0.646800	-0.928490	-0.454990	-0.538430		0.183160	0.069917	0.087782	-0.374350	0.920830	-0.507650	0.021629	-0.611920	-0.349210	-0.778590	0.667070	-0.101800	-0.599320	0.894760	-0.425640	-0.786160	-1.695800	0.972240	1.288700	0.411260	0.456610	0.978750	0.449430	0.040547		-0.790230	-1.209500	-0.706700	0.246990	0.169700	0.424240
YDR367W - DAMP	0.159870	0.005360	0.697730	-0.391920	0.263360	-0.940090	-0.504980	0.337840	-0.149400		-0.558560	-0.613990	-0.370890		0.002329		0.221750	0.552800		-0.312480	-0.426450	0.891990	0.597900	-0.554620	-0.529180	0.108520	0.741910		0.134710	-0.682220	0.724030	-0.595110	-1.870100	0.289170	0.699590	0.055071	0.082968		0.002820	-1.223200	0.579580	0.786020	0.918330	-0.168010	-1.282700	0.211410	-1.341800	-0.027471	-0.485770
YDR410C - DELETION	-0.611070	-0.432540	0.999280	-0.378850	0.225330	0.784170	-1.019700	-0.791360	-0.550500		0.051480	0.609550	-0.021150		-0.492220		0.768130	-0.887870		-0.304070	0.176010	0.270660	0.224960	0.594720	-0.240200	-0.440370	0.515500		0.182740	-0.052876	-0.508550	0.297890	-0.210150	0.044694	0.385330	-0.082989	-1.045900		0.172750	-0.616300	-0.484190	-0.407830	-0.717940	0.830280	-0.014843	0.001212	0.844910	-0.241610	0.330420
YDR411C - DELETION	-0.327090	0.810140	-0.948820	-0.348050	0.030621	-0.397220	0.643400	-0.760910	-0.490420	-0.381470	-0.510610	-0.315810	-0.470060	1.857900	-0.807700	-1.416200	-0.878370		-0.058753	0.001450	0.479040	2.755700	-2.264600	-0.287680	0.857590	-0.238160	0.553230	-0.838980	-0.195520	-0.140960	0.275150	-1.060900	0.785260	0.462380	-0.921430	1.169700	0.332180	-0.075983	-0.725370	-0.923530	-0.638560	-0.335250		-0.201660	-0.410880	-0.628960	0.493150	-0.188390	0.577120
YDR424C - DELETION	-0.781580	1.385200	-1.740400	-0.539260	-0.022367	1.651100	0.551310	0.998790	-0.762050	0.451590	-0.329340	-0.884880	-0.212600	0.303480	1.811000	1.457200	0.040174		-0.406120	0.121310	1.619300	-1.286000	1.751700	0.691260	1.154500	0.179590	2.436600	-0.957900	1.234900	-1.870200	-0.692240	0.265850	1.247300	1.425700	1.204400	-0.462990	2.028500	-0.350360	0.158690	-0.461550	0.827500	0.568930		-0.401380	0.012247	0.900310	-1.625100	0.621100	0.636920
YDR434W - DAMP	0.285840	-1.717100	1.974900	0.750940	-2.335400	0.797060	0.314690	-0.392360	0.347470		-1.395300	1.100300	-0.541740		1.123300		0.943820	1.753900		-0.923930	-0.278450	-1.869400	-0.020156	-0.931190	-0.055803	0.856690	-0.520760		-0.166170	-0.077784	0.132650	0.339830	1.026700	0.205170	-0.017313	1.078600	-0.035408		0.925630	0.067323	-0.018356	0.363610	0.124960	0.586100	-0.015298	1.015300	-0.044730	1.174500	0.143100
YDR476C - DELETION	-0.281610	0.019863	-0.897830	0.624810	1.169000	-0.329070	-0.136750	1.107000	-0.171180	0.602200	0.403330	0.820410	0.139760		-0.176210	-2.243100			-0.105250	0.276960	-0.149490	0.516090	-0.620250	-0.533170	-1.223900	-0.094931	1.090400	-0.677360	-0.431830	-0.448690	-0.561000	-0.508030	0.011928	-0.330440	-0.111490	0.860470	0.612680	-0.578670	0.920230	-0.195280	0.067878	0.012377		0.387590	0.713940	-0.615570	-0.367150	-0.025333	0.845280
YDR483W - DELETION	0.673940	0.023365	1.519000	-0.258310	0.804360	-0.392780	-0.149570	-0.208550	-0.287640	0.127230	1.001700	-0.021653	-0.150660	-0.577010	-0.231270	-0.142550	2.048900	-0.415330	0.247890	-0.448360	-0.430280	0.410090	1.558900	-0.658940	0.177370	-0.803950	0.185880	0.205500	-0.525800	0.018273	-0.251850	-0.454960	-0.698810	1.458100	0.380110	0.570940	-0.388390	-0.217180	-0.209630	0.311750	-0.716410	-0.825120	-0.349120	0.110040	-0.531300	-0.330350	0.165310	0.593770	0.573150
YDR484W - DELETION	-0.464920	-3.851500		-2.441700	-2.589800	0.124720	-1.380400	0.845980	-0.534530	0.678380		-1.835600		1.551400	0.928990		0.876910		-0.710820		0.714180	-2.486200	-3.315800	0.781790	0.615590	0.461140	0.088759	-1.973400	1.152700	0.293170	0.100810	-0.367720	-0.100530		0.251360	-8.601300	-1.059800	-0.565260	-0.477450	0.535840	1.640600	1.917600				0.209470	-0.085546	-0.919860	0.106010
YDR492W - DELETION	-0.580450	-0.234010	0.696750	0.085834	-0.021892	0.094078	0.397660	0.088549	-0.067277	-0.198900	-0.325870	0.191080	0.040999	-0.694440	0.005172	-0.171230	-1.141200		0.535340	0.672840	-0.193020	0.773210	2.683100	0.083535	-0.547280	-1.578500	0.526810	-1.523600	1.030500	1.034700	-0.558340	-0.594560	-0.307920	0.379210	0.195780	1.198100	-1.200100	-0.286330	-0.162380	-0.504580	-0.209910	-0.340770		-0.109150	-0.162200	-1.349900	-0.047884	0.343080	-0.812290
YDR503C - DELETION	0.426960	0.712750	0.056115	0.492850	0.729010	0.396930	-0.347820	0.323710	-0.492730	-0.034880	0.847850	-0.096573	-0.210550	0.858210	0.994400	1.219900	-0.087454		-0.247770	1.321800	-0.432750	-1.605300	0.929230	-0.006706	0.179670	-0.213550	1.472800	0.991990	-0.058785	0.334150	-0.001020	-0.848910	-0.463200	1.404300	1.071800	0.965870	0.655000	1.014400	0.420700	-0.772980	-0.435120	0.014286		0.387280	2.759000	-0.547220	1.226300	0.683910	1.263000
YDR517W - DELETION	-0.052576	0.796890	-0.847150	1.243800	0.408680	2.125500	-2.213800	-0.643180	-0.405590		-3.066100	0.556580	0.257560		-0.610720		1.159900	-0.777000		0.281190	-0.282350	1.311500	0.807940	-0.404430	0.779660	-1.593100	0.075876		0.409400	0.039461	-0.249410	0.539800	-0.382900	0.899030		0.242990	0.026778		0.420350	-0.935860	-0.418420		-0.117310	0.997960	0.490190	-0.535530	-0.546830	0.489700	-0.130870
YDR518W - DELETION	-0.587370	-0.073279	-0.158530	0.106860	0.150020	1.237600	-0.365420	0.347440	0.454170	-0.432250	-1.545600	0.803180	0.282180		0.660050	-1.718500	0.529290	-0.011887	0.086642	-0.050656	-0.220440	1.114000	1.140100	-0.382540	-0.166980	0.045156	0.917020	-0.873520	-1.087900	-0.248610	-0.661070	0.064825	0.366390	0.319300	0.588710	0.826250	-0.346730	-0.285440	-0.692060	0.063654	0.375500	0.309930	-0.000016	0.407320	0.193350	-0.001733	0.650840	-0.627040	0.444320
YDR519W - DELETION	-0.009599	1.081800	-0.055829	0.409390	0.152360	0.889840	0.705550	1.042800	0.036885	-0.176980	0.920560	-0.337880	0.892450	0.312760	-0.157620	0.449080	-0.237450	0.316840	0.137940	0.881870	-1.397700	1.410100	0.561790	-0.600330	0.116660	0.786390	0.093228	0.151850	-0.651100	0.642630	-0.106190	-0.479570	0.642180	2.902600	0.581070	1.644600	-0.129980	-0.389310	0.532340	-0.580380	-1.455000	-0.590230	-0.094739	0.398080	1.871600	0.160890	0.129390	-0.242730	0.031568
YDR524C - DELETION	-0.533620	0.248970		0.903960	0.596610	-0.440500	0.793600	-0.646230	0.180710	-0.626440		0.250370		0.537900	0.126130		0.077567		-0.701940		0.482140	0.124780	0.874670	0.073700	-0.304990	-0.025304	-0.493310	0.952850	-0.575160	-0.637340	-0.359450	-0.063777	0.395550		-0.293230	1.822000	-0.674340	0.402510	-0.278810	0.374580	0.115080	-0.543680				-0.724740	0.415040	-0.707770	-0.634080
YDR525W - DELETION	0.667580	-4.142400	1.583500	0.717230	-3.219500	1.688600	-1.041700	1.255200	0.573180	0.518180	0.858840	0.806350	-0.015808		0.158570	-1.000200			0.761440	1.409300	-0.862400	-1.285500	-3.862000	0.381840	-0.427450	-0.097252	-1.687500	0.765640	-0.688370	0.696660	0.870750	0.173280	0.984400	0.456290	0.136170	-0.183260	-0.157330	-0.278370	0.124830	0.149530	-0.119530	-0.622660		0.493290	-2.857800	0.693250	-0.186700	-0.226110	0.924050
YEL001C - DELETION	1.341800	-0.155070	-0.195370	-0.405560	0.568480	-0.058894	0.060612	0.152000	0.730130	0.408930	-0.609960	-0.099232	-0.497710	-5.018500	-0.154930	2.325500	0.620390		-0.097782	-0.537100	0.661740	0.221520	1.147300	0.213970	-0.660000	-0.022189	-0.013266	0.755280	0.889230	0.433520	-1.159500	-3.313000	-0.346230	-0.489470	-0.217280	0.578290	1.056700	0.454610	0.015526	-0.166220	0.620640	0.392320		-0.185690	-0.310970	-0.345520	0.001368	1.038000	0.126710
YEL002C - DAMP	-0.382600	-0.338580	-0.669040	1.012700	-4.694800	-0.584350	-1.228900	2.639200	-6.437100		-11.898000	1.759300	0.199200		0.290880		0.588700	3.087300		-0.558450	-0.843100	-6.046200	-0.822050	-0.411560	1.321200	-0.145550	-9.264400		1.075000	1.504700	-0.160100	2.200300	0.235200	-2.878500	-1.444100	-2.523100	1.165700		0.483270	0.595520	-1.558300	-0.281450	1.326700	0.774780	-0.503380	-0.346420	0.464380	0.375410	1.499100
YEL003W - DELETION	-0.718470	1.359000	-2.077600	-1.234400	-0.375510	1.771200	1.334200	0.055344	-0.442550	-5.939900	0.032811	-2.729100	-0.707960	-0.194210	-1.506600	-0.258040	-2.511800	0.760940	-0.731630	0.516110	-0.225030	1.474900	-6.915600	2.121700	-0.351330	-2.126000	-0.589510	-0.000988	-0.045903	1.172400	-0.414680	0.155670	-0.713880	0.610570	-4.892000	1.947500	-1.329500	0.660400	-1.054300	1.177000	-1.059300	0.457890	0.115750	1.741400	0.335650	-1.017900	-0.274670	0.539450	-0.506600
YEL004W - DELETION	0.473250	0.426930	-0.343330	-0.366390	0.844830	0.047844	-0.550450	0.092402	0.284000	-0.438020	0.369780	0.429010	0.227250	0.074976	-1.525400	-0.543160	-0.074502		0.701380	-1.432200	0.808210	0.438590	1.512700	-0.473660	-1.102300	-0.261880	0.169600	-1.181300	0.566470	0.008823	-0.440610	0.953020	0.116830	0.092071	-0.257170	2.285800	1.346100	0.108970	0.074177	-0.418750	-0.047145	0.522580		-0.385970	-1.017800	-0.289270	0.379870	1.030000	0.074190
YEL005C - DELETION	0.010866	0.340170		-0.609570	0.674690	-0.349660	1.139300	-0.290220	0.144590	0.366210		0.466040		-1.709000	-1.356100	0.525610	-0.668430		0.260810		-0.019618	0.593110	0.912330	-0.633740	0.266580	0.762140	0.346120	-0.063800	-0.442990	0.311140	1.061300	0.700730	0.063046		-1.226800	1.565600	1.030000	0.872600	1.043200	-0.014074	0.314140	1.572400				-0.060162	-0.204610	0.570230	-0.206030
YEL013W - DELETION	0.715630	0.220000		0.371030	0.705460	1.269600	-0.883090	-0.348300	0.174830	0.145570		-0.864840		2.329900	-1.066800		-0.785410		-2.187000		-1.182700	-1.049600	-0.833650	-1.705400	-0.428460	-1.837100	-0.891010	0.735220	-2.344600	0.694140	1.889600	-0.154770	0.394630		0.100660	1.422200	1.180800	-0.052816	-0.111210	0.282120	0.737200	1.184200				0.916790	-0.192340	0.311130	0.104830
YEL022W - DELETION	0.620830	0.574000	-4.877100	0.821250	0.941090	0.222160	-0.098724	-0.345150	-0.993370	-6.025900	-0.343040	0.279390	0.020965		0.128190	-0.569310			-0.083839	1.585100	-0.413080	-0.404720	-1.129400	0.014183	0.006524	0.189780	-0.540360	-0.336750	-0.623280	0.685560	0.187570	-0.214800	1.485800	1.131100	0.356200	0.629530	0.172750	0.886720	-0.173480	-0.329940	-0.990820	-0.697430		0.896220	0.573870	0.460170	-0.181680	-1.070900	1.746400
YEL031W - DELETION	0.035038	-1.784500	-0.987460	0.260190	-4.292400	0.789230	0.837020	-0.760520	-7.696100	0.966100	-2.325900	-17.323000	0.535840	-9.146800	-0.401610	0.844230	0.188940		0.676680	-0.499420	0.660210	-1.479300	-17.491000	0.928530	2.852600	1.569500	-6.529900	1.140500	1.125300	0.081491	-0.183240	-13.136000	0.145970	-1.346400	1.147500	-7.313000	-1.901100	-3.873800	0.224770	2.237800	1.100600	-0.552120		-0.944070	-6.898600	0.267560	0.251750	1.713200	1.276800
YEL042W - DELETION	2.210700	0.224690	-5.097700	0.299930	-0.514980	1.252900	-1.662700	0.512640	0.393040	0.779440	0.373070	0.321830	0.225130	-0.006627	1.759400	-1.076100	0.799870		0.301520	0.221620	0.209980	-7.921100	-9.289500	0.775860	1.034500	1.386700	-0.574490	-8.649800	-1.145100	0.584070	0.785270	2.812600	1.865200	-1.359200	1.689000	-0.955490	0.441560	-0.116320	0.857640	-0.508830	1.099900	0.910560		0.131560	-1.467200	0.621970	0.992380	0.282960	1.095000
YEL043W - DELETION	1.859000	0.776860	-7.345600	0.321070	1.099900	0.069238	-0.162980	0.542800	1.357300	-1.114300	-0.997240	0.449450	0.000917	1.124800	0.070368	0.506050	1.591500		-0.436290	-0.508690	0.348430	1.012100	0.948520	1.458200	0.346290	-0.484100	1.326600	-7.737700	-3.111100	-0.185920	-0.483540	-2.696100	1.311100	-0.498600	-0.132320	0.169930	0.289160	1.076900	1.047200	0.059768	0.011874	0.951380		-1.831600	-1.039100	-1.050500	0.499540	-0.594500	0.633730
YEL064C - DELETION	0.015583	0.578140	0.910850	-0.012498	0.721420	0.237340	-0.214810	-0.314380	0.075063		-0.856080	0.366800	-0.388500	-0.002192	0.279490		-0.157080	0.113870		-0.769910	0.731670	0.783040	1.175000	0.649020	0.726540	-0.661670	-0.148620		-0.962820	0.047459	0.126660	-0.174320	0.143410	0.049439	0.530520	-0.522460	-0.876660		-0.225880	0.016232	-0.052358	0.407450	-0.868620	-0.489650	-0.224320	-1.032000	-0.716580	-0.617600	0.009430
YER001W - DELETION	0.411960	1.479500	0.454760	0.099383	-0.484540	1.099400	0.571830	-0.422530	0.636280		-0.457360	-1.285600	1.423200		-0.331530		-1.461700	-0.250120		0.743830	1.572100	-0.080957	-0.630910	0.501490	0.218350	0.831030	0.423510		0.228340	-0.947420	0.025315	0.632930	-0.018395	1.620200	-1.261300	0.205570	-0.282530		-0.637510	0.160530	0.698900	-0.186240	0.008730	0.396130	0.490960	0.332830	0.754830	0.331360	-1.617000
YER004W - DELETION	1.108700	1.492000	0.385260	0.445170	1.120500	-0.536320	0.618780	-0.387230	0.199560	-0.322880	-0.646010	0.355620	-0.078549	-1.166600	-1.186400	0.650790	0.294890	-0.017741	1.201500	0.389010	-1.062300	0.742210	-0.430650	-0.623630	0.097332	-0.520660	0.149690	-2.753800	-0.880120	-0.281890	-0.402280	0.067283	0.410460	0.560300	-0.916480	1.121100	0.626570	-0.000948	-0.117490	-0.797060	-0.944190	-0.238890	-0.127260	0.539160	-0.220250	-0.663070	0.207280	-0.540600	0.139490
YER005W - DELETION	1.602600	0.281510	0.346900	0.624790	-1.296100	0.054921	0.241340	-0.418820	0.693650	-0.232950	-0.200310	-0.266640	-0.068748	-2.588400	-0.037127	-0.824770	0.650560		0.320550	0.120650	0.422730	1.300900	-4.958300	0.050913	0.439660	-1.015400	-0.711310	-0.850310	-1.528000	-0.368270	-0.147420	1.074600	1.982100	0.503680	0.802040	-1.186100	0.753070	-0.976650	0.077869	0.041362	-0.091831	0.459070		-0.354380	-1.179900	0.488290	-1.351300	0.079216	1.066400
YER019C-A - DELETION	0.749290	0.749670	-0.143950	-0.186070	1.107600	0.461830	-0.236700	-0.312520	-0.330480	-1.800500	-0.347880	0.036918	-0.092231	0.504700	-0.162100	0.849640	-1.013500	-0.851290	0.104680	-0.567330	0.645150	1.695600	1.884000	0.331750	0.893010	0.303570	-0.175990	-6.059500	-1.104400	-0.513600	0.405300	0.303480	0.960840	0.032194	0.202340	0.392980	1.147300	0.060794	0.421140	-0.877230	0.280060	0.783650	-0.850560	-0.218680	-0.239690	0.251600	-0.618550	0.037234	0.630470
YER053C-A - DELETION	-0.486610	0.106660	0.095779	0.430020	-0.093797	0.035783	0.431050	1.100700	0.751490	0.490080	-0.339670	-0.170480	0.358570		-0.162630	-0.836620	0.143280	-0.070303	0.958040	-0.699500	0.313420	0.956440	0.572920	1.022300	0.167870	-0.274460	0.662480	-0.412170	-1.026500	0.104200	-0.184260	0.850160	-1.216200	-0.125030	-0.112180	-0.444910	-0.332660	0.773300	0.090068	0.271530	0.010881	0.456830	-0.688910	-0.926270	0.144130	-0.034301	1.078700	-1.256800	0.202390
YER071C - DELETION	0.635520	0.399360	-0.266300	-0.988400	0.195790	-1.189500	0.504110	-0.009935	0.366400	-0.736470	-0.053202	-0.832180	0.442190	-0.145910	-0.456210	0.110680	-0.099607		0.394000	-0.580030	-0.163970	0.504950	-0.170090	0.106750	-0.676960	-0.051982	0.108340	-1.989600	-0.760960	-0.117150	-0.030159	0.261910	-1.718200	-0.791450	-1.304700	0.091501	0.701080	-0.323710	0.211850	0.084780	-0.110580	0.591300		-1.519600	0.254060	-0.721680	-0.398720	0.382480	-0.101570
YER083C - DELETION	-3.746300	-0.373560	2.727700	2.558100	-0.398200	-2.141100	-0.739890	-5.852700	0.135920		-1.315300	4.862600	0.654670		-0.142800	0.185190	0.903900	-2.269900		-7.654800	-0.162340	-14.038000	-1.148800	-0.324230	1.923600	1.219700	-2.789500		1.287500	2.203800	-0.712460	-11.656000	0.976730	2.343400	3.618100	-1.707300	0.486040	-0.028416	0.050540	-0.015115	0.878980	0.827180	4.949000	1.026200	-13.705000	0.569200	0.392290	0.852010	0.690960
YER087C-B - DELETION	-0.548970	0.070081	-0.783550	-0.130950	-0.226250	-0.379220	-0.111580	0.272760	-0.587990	-0.855060	-0.381870	0.167180	0.430700		0.059973	0.101690			0.375220	0.560070	0.388020	-0.074195	-13.838000	-0.511880	0.454960	-0.334010	0.682870	0.044573	0.362590	-0.425630	0.064491	0.406970	0.442520	0.414100	-0.293700	0.351920	-1.122000	0.320180	-0.099392	0.217450	0.624210	-0.221340		-0.091579	-0.180410	-0.017281	-0.769720	0.140600	-0.233670
YER100W - DELETION	-1.583500	-0.773640	-1.144800	0.694170	-1.014600	0.220020	0.184940	-0.095838	-0.510910	0.318950	1.165900	0.701960	-0.332610		-1.013300				1.530800	-0.505390	-0.526870	0.516510	0.004230	-0.461640	0.833530	0.972100	-1.071300	-1.330500		0.800040	-0.001852	-3.367400	-0.419830	1.320900	-0.302620	0.001572	0.882400	0.261430	1.016300	0.557580	0.292920			0.169230	1.656800	0.708080	-0.154220	0.582610	-0.339590
YER113C - DELETION	-0.290690	-0.080678	-0.115720	0.057608	-1.391500	0.163030	0.726640	0.616760	0.627000	0.147070	0.075718	0.382470	0.078416	-0.499250	1.255200	0.050854	-0.415570		-0.585860	0.153430	-0.170600	-0.608620	-0.281830	0.626230	0.564240	-1.098200	-0.213220	0.190760	1.725700	0.743770	0.158750	0.179970	-0.361690	-0.308070	0.925840	0.012595	-0.928720	-0.518170	-0.565160	-0.270160	-0.624900	-0.854530		-0.093616	0.812770	0.144920	0.196060	1.052500	-0.224810
YER120W - DELETION	-1.378100	-0.713400	-4.474400	-0.352070	-0.449640	0.248870	0.405380	-0.219760	0.486790	0.307690	-0.776900	0.315200	-0.043595	-0.727300	0.860270	1.192400	-1.113600		-1.193700	-1.018100	-0.609370	-1.857400	-1.559800	0.366270	-0.886920	-0.008890	0.687030	-0.456380	4.050300	0.030733	0.008680	-0.622140	-0.172200	-3.274100	0.309760	-1.854800	-0.972880	0.520500	0.069277	0.595510	-0.010660	0.980330		-0.301280	-1.743600	-0.063224	-0.075147	0.427600	0.021484
YER122C - DELETION	-4.843400	0.523230		-0.390190	-0.029254	0.624510	0.845330	0.354040	0.235920	-0.391500		0.141980		-0.324890		-1.582000	-0.536960		-0.722370		-0.083395	-0.186010	-10.230000	0.557520	-0.322800	0.807580		0.920770	1.265000	-0.053440	-0.008488	0.070327	-1.045500		0.024762	0.367780	-0.126540	-0.364420	-0.034608	0.217220	-0.722100	-0.650760				-0.661390	0.283350	0.184520	-0.921220
YER157W - DAMP	0.609380	-0.002505	0.817460	-0.243500	0.586430	0.274370	-0.798370	0.014830	-0.210840		-0.537190	-0.070666	-0.002619		-0.473010		-1.031500	0.013793		-0.161330	-0.757670	-0.477910	0.536230	0.547480	-0.612040	0.063833	0.031179		-0.171560	0.473900	0.368040	-0.350400	0.319270	-0.336880	0.097922	0.837660	0.383520		0.048030	-0.057814	-0.403240	0.309930	-0.406950	-0.389850	-0.106560	-0.846800	-0.657980	-0.584120	0.222330
YFL025C - DELETION	-1.157400	-7.069400	3.044000	-0.078881	-3.994500	0.672490	-0.239790	0.457120	0.107420	0.460280	-1.439000	0.963190	-0.202590	1.785600	-1.316600	-0.615190	-1.842000		0.035750	0.169250	0.688560	-2.597900	0.752170	-1.096000	0.691180	0.917050	-4.542400	-0.321300	0.464220	0.317050	0.886130	0.720440	-1.203300	-2.498800	-2.011200	-2.301800	-2.634100	0.423010	-0.701200	1.817700	0.516170	0.625690		-0.122480	2.298900	0.271610	0.458580	-0.204140	0.143220
YFL031W - DELETION	-0.158750	-2.121300	0.848780	2.927100	0.870520	0.261550	-0.824960	0.838200	1.601500		-18.153000	-0.665150	-0.992690		-1.018500		-0.824110	-13.339000		0.657030	0.716590	1.192700	-7.570400	-0.404920	-0.813760	-2.091000	0.542460		-0.769720	0.284840	-0.176340	0.284320	0.556220	0.607240	-0.481120	-4.109700	-2.077400		0.646150	1.437900	2.521900	-0.023909	0.080949	-2.261300	0.804540	1.137000	4.640600	0.686340	0.405150
YFL048C - DELETION	-0.425150	0.696880	0.199950	-0.310510	0.511750	-0.052079	-1.054100	-0.284980	1.097700	-0.277710	-0.105250	-0.231620	0.491770	-0.029561	0.489130	-1.286700	-0.186200		-0.336240	-0.813380	0.406450	0.304380	0.194320	1.380300	-0.156770	-0.231040	1.388300	-0.026214	-0.572450	-1.052200	-0.620770	0.919880	0.221280	-0.077151	1.104700	-0.537640	-0.985600	0.062843	0.962510	-0.867540	0.693940	-0.413100		-0.209550	-0.193610	0.210440	-1.387600	-0.170030	-0.740460
YFR041C - DELETION	0.371390	1.097400	0.702670	0.124860	-0.203710	0.632280	-0.571320	0.394100	-0.246170	0.321840	-0.236360	0.807830	0.108810	1.421000	1.566300		0.405960		-0.152840	-0.323490	1.142800	0.589450	0.339560	0.563580	0.054589	-1.413900	1.300000	0.673980	-0.978850	-0.608670	0.425160	0.508300	0.289620	0.228890	0.980740	-0.932170	0.126640	0.759750	0.538710	-1.482500	0.045789	0.835150		-0.239060	-0.431740	1.008000	-1.092700	-0.311430	-0.355350
YFR051C - DAMP	-0.825320	-0.037731	-1.124200	-0.087798	1.557200	0.617220	1.425600	1.776100	-1.149200		-1.474500	-0.512960	-0.819870		0.899700		1.716000	0.440490		-0.191990	-0.147620	0.994900	1.377500	0.853150	0.076257	-2.496300	0.956920		-1.494500	-0.699430	-0.986960	0.319700	1.373400	0.315900		-0.780240	1.151100		-1.173300	-0.784980	1.029300		2.471900	0.938170	-0.949810	-0.190320	-1.117400	0.650090	-0.342840
YGL005C - DELETION	0.374310	-0.171010		1.310200	1.024200	0.044457	0.364390	-0.554010	1.410000	0.200000		-11.421000		-0.354580	-0.269640	0.375950	0.736500		0.551620		-0.429000	-13.811000	-1.136500	-0.564580	0.074264	-0.050561	0.299370	-10.804000	-1.639000	0.693190	0.260080	-0.114100	1.190700		-1.228300	-1.207300	-0.915720	0.735180	-0.146650	0.187090	0.377630	0.363750				0.237880	0.613220	-0.436040	0.522410
YGL008C - DAMP	-0.311860	-3.342000	-1.212100	-0.792630	0.397060	-5.216000	-1.526100	-5.350400	-0.336890		1.324300	3.002400	-0.250060		-0.588830		0.034222	1.332300		-0.124660	-0.457550	0.945710	-1.178500	-1.518100	0.152470	-0.353350	1.360400		-0.525340	-0.376600	-0.181490	0.578120	0.740230	0.138160	0.378580	-0.705890	-0.767760		0.505320	-1.365400	0.491930	0.082177	-0.546740	-1.269600	0.208640	2.658200	1.429200	-0.613990	-0.236100
YGL010W - DELETION	1.035500	1.724100	0.663550	1.223700	1.234700	-0.864080	-0.691020	-1.009400	-0.411090	0.724180	-0.235130	-0.490440	-0.188360	-0.779600	-1.022600	-0.939400	0.972630		0.265170	-0.235900	-0.734950	2.387500	-0.360770	0.103030	-0.277800	0.295180	-1.474800	0.017739	-1.627100	0.326380	-0.631820	0.115380	0.758570	0.230360	-0.927330	0.252100	-1.087200	0.125740	-1.037800	-0.391520	-2.166000	0.345310		-0.384570	-0.089891	-0.048730	0.347120	-0.241990	-0.041065
YGL012W - DELETION	-0.958460	-4.559600	4.235400	-3.240900	-2.077100	0.213540	-0.355040	0.783570	-1.872300	-0.151230	-1.242900	-0.836650	0.424050		0.362990	1.279700	-0.342180	0.050803	0.267380	-0.263630	-0.426320	-1.720200	-5.264700	-0.175420	0.211230	1.134000	-2.715800	-4.473700	1.648100	-0.619760	0.407600	-0.455790	1.489800	-1.687000	-3.725800	-1.548500	0.214550	0.656700	-0.884580	2.210800	0.882430	-0.177660	-2.888300	0.756460	-3.116900	1.306200	1.653200	0.992400	0.467790
YGL020C - DELETION	-0.782750	0.230650	2.338600	2.675200	0.559760	-4.884200	0.860770	-1.881800	0.082377	0.990500	-0.437990	-11.193000	0.720330	-7.027900	0.843880	1.713000	-0.868670		1.184300	-1.205400	0.069264	-14.145000	-2.148000	-0.842700	1.020700	2.785700	-4.753100	-5.930100	-1.171300	0.874590	0.367780	-15.531000	-0.068909	-0.704780	1.124400	0.954240	1.087400	-0.395690	-4.435100	0.583110	0.678430	0.890780		1.399600	-6.090200	1.770700	-0.239740	0.136090	0.115210
YGL027C - DELETION	0.477890	-4.783100	0.259100	1.090200	-3.534700	-1.339100	0.949790	0.105560	0.912920	0.237310	-0.034743	0.742520	0.135570	-0.599590	-0.063955	0.307970	-0.202380		1.682800	0.670550	-0.689900	0.492950	-1.796700	-0.384890	0.456280	1.210700	-0.735360	0.783370	-0.697590	0.411450	-0.878340	-1.547600	1.585200	-1.339100	-1.144800	-1.691200	0.075435	-3.021400	-1.570800	-0.536390	0.827570	-3.856000		-0.030544	-15.570000	0.203250	0.379170	-0.796750	0.740840
YGL047W - DAMP	-0.215710	0.852350	0.361870	-1.159600	-1.113800	-1.452800	1.761000	0.629980	1.148600		-0.539210	-0.314790	0.093697		-0.479420		0.002608	0.521090		-1.645700	1.837800	1.003900	1.470100	-0.289700	0.732990	0.119490	0.221100		-0.139440	-1.219200	-0.309040	0.356930	-0.883850	-1.653100	0.139770	-0.513810	0.374110		0.318020	1.143700	0.835210	0.286190	-0.447020	-1.114500	-0.057189	-0.109580	0.822540	-0.042483	-1.020600
YGL054C - DELETION	0.589170	0.812620	-4.029300	-0.385710	0.673390	-8.549000	0.611030	-0.427700	-0.096219	0.689510	-1.085200	-0.842840	1.362200	-1.974700	0.034985	2.582500	0.270040	-0.023674	0.758870	0.989870	0.578350	-4.090800	-7.063400	-0.037400	2.025000	0.246900	-1.222900	-13.051000	-2.221000	-0.190210	-0.888290	1.465400	0.525620	-0.006624	0.692110	0.923420	0.520920	-0.540650	0.199360	0.257830	0.273830	-0.535240	0.030769	0.332050	-3.920300	-0.507960	0.224270	0.373820	0.393240
YGL055W - DAMP	-0.658140	-1.406700	-1.384900	-0.396280	0.045172	0.295670	-5.072700	0.631730	0.372580		0.434320	0.644210	-0.752570		-0.631230		0.092198	-4.220500		0.948370	1.009200	-0.468530	0.415250	1.063600	0.770470	0.821120	-1.075900		1.290800	0.477670	0.307580	-0.973780	0.244060	0.255050	0.286520	-1.907500	-0.484370		-0.230980	0.085258	-0.677790	-0.200880	-2.089800	0.117890	0.268400	1.375000	1.500500	-0.080812	0.170680
YGL084C - DELETION	0.794300	-9.696000	2.714400	-0.378530	-6.669000	0.432780	-1.030600	0.424500	-1.468100	1.192600	-4.552700	0.223900	-1.652400	-2.360700	0.083565		0.946300	2.856000	0.913120	0.969840	-2.655800	-0.339980	-6.308800	0.097815	0.063298	1.271900	-13.038000	1.503500	1.106500	-0.163180	0.362340	-2.463400	1.909900	0.397060	-3.009700	-6.361700	2.456800	-0.684770	-0.933100	2.409300	0.902070	-6.014200	3.967100	0.475100	4.158000	0.072263	-1.956700	-2.597200	0.625920
YGL126W - DELETION	-1.231600	0.760520	-4.145500	-0.895640	0.094346	-0.113950	-0.075721	0.814100	0.837650	0.527970	-0.460410	0.514850	1.822700	-7.340200	-1.766100	1.049100	-0.590420		-0.272620	-0.439580	-0.139140	2.513600	-0.755830	0.375150	0.252610	0.507130	0.373270	-1.004400	1.766600	-0.597630	-0.108300	0.557720	0.049501	1.614500	2.059200	-0.848420	0.522440	-0.406750	0.395440	1.518300	0.889670	0.145540		-0.462700	1.006200	-0.674640	1.510900	0.098418	0.336500
YGL137W - DAMP	0.542360	-1.645700	-4.407400	1.146100	-1.826300	-1.560500	2.217700	1.318400	-0.134360		-0.515180	-3.781100	1.103300		-0.009706		0.001441	0.803390		0.623710	1.508500	-1.495700	-1.731700	1.219900	0.518950	0.061514	-4.175800		0.649920	0.190310	-0.147110	-0.540560	-0.480520	-2.614600	-1.382800	1.426600	1.600800		-0.069197	2.098400	0.992100	0.294490	-0.278770	1.182000	-3.789200	1.246000	0.856380	-0.270990	0.961950
YGL161C - DELETION	0.017591	0.933910	0.447140	-0.047690	0.862750	0.801550	-1.772800	0.845270	-0.045993	0.747650	0.350910	-0.491000	-1.719000	2.211300	0.508910	0.271200	0.254810		-1.685100	-1.786700	-0.315810	0.104580	-0.933270	0.290790	-0.125620	1.018600	-0.185390	-2.083000	-0.738670	-0.411690	0.455640	0.742130	-0.883000	-0.059886	1.985000	-1.097800	-0.090002	-0.166880	0.232270	-0.180400	-0.029697	1.120700		-1.215500	0.277690	-0.718680	0.171830	0.348580	0.592770
YGL167C - DELETION	0.302630	-10.033000	2.922100	1.081200	-2.305800	2.861000	-1.283200	0.467020	-5.205900	0.701280	-6.762700	3.169400	-0.104880	0.945820	2.052700	-0.307690	-0.010346		-0.593100	0.704710	-0.575340	-2.254800	-12.912000	-0.631650	0.608340	-0.941970	-6.996500	-0.275930	0.709030	-0.305910	1.749400	2.163100	-0.284140	0.693760	-6.013000	-4.780700	-0.986540	0.323050	-2.572500	1.021300	0.801610	-0.217850		-0.866150	-9.412300	-0.257110	2.185800	-0.349490	-1.244300
YGL200C - DELETION	0.811310	-2.504100	1.348300	-0.270300	0.142630	-0.575660	1.283300	0.548240	0.785110	-0.028830	1.038200	0.038660	-0.335460		-0.413460	-1.495500			-0.759230	-0.112580	-1.239500	2.028400	0.873090	-0.886830	1.299800	0.302770	-0.105270	-7.734700	-0.583080	-0.138520	-0.088820	-0.107030	-1.224200	0.050872	0.632470	-0.673790	0.079061	0.410520	0.772870	-0.711680	-0.294090	0.465480		0.587700	-1.326500	1.378000	0.574960	-0.038348	-0.017389
YGL203C - DELETION	0.529230	-0.303620	-5.347100	0.767450	-0.979940	0.831730	0.754910	1.107800	0.074319	0.220750	-6.881200	-0.957770	0.741820	1.719200	-0.161550	0.080401	-0.313670		-0.499390	0.402440	1.478600	-1.632500	-0.687100	0.799880	0.907000	0.481130	-0.371880	-2.153900	-0.999770	-0.476690	1.037200	0.848720	-0.848230	-1.530300	-0.870450	-1.681900	-0.410450	0.748800	0.929710	0.761150	0.245810	-0.444470		-0.074787	0.401120	-0.181520	0.890960	-0.222620	0.430300
YGL225W - DAMP	-0.464540	-1.958300	-0.587610	0.700930	-4.466600	0.479420	0.897040	1.119400	0.155000		-0.751680	-0.064247	1.021200		-0.078253		-0.068535	1.669300		-0.018939	0.480870	-0.226660	-1.634800	0.105420	0.161110	-0.548800	-1.678500		-0.767660	0.466650	0.369170	0.662490	-0.623010	0.352540	0.424550	-0.740270	1.127300		-0.292280	0.633290	1.157800	-0.179910	0.101050	-2.352900	-0.685320	-0.118590	0.024776	0.318220	-0.726130
YGL226C-A - DELETION	0.353330	1.968100	-4.280900	0.274060	0.034650	0.828580	-0.028795	-1.132100	-0.500990	0.556290	-12.190000	0.420880	-2.447000	1.474200	0.085466	0.329900	0.385470		0.575390	1.381200	-1.059400	0.335950	-0.947860	-1.825200	-0.205480	-0.030007	-1.719500	0.909460	-0.346520	-1.605300	0.503310	0.912020	1.562300	1.439800	0.072044	1.003200	0.771410	-0.959520	-1.163700	0.180200	-0.668020	0.657140		2.335300	0.794530	-2.725700	-2.216700	-3.430800	1.175500
YGL231C - DELETION	0.877930	-0.605770	-0.393060	0.583900	-0.035478	-1.013500	0.421480	-0.735940	0.307680	0.161280	0.988160	0.507320	-0.056052	-0.289780	-0.154680	1.040200	0.025562		0.755970	-0.506490	-1.194300	0.215860	-0.158250	-0.455310	-0.453260	-0.584300	0.080804	-0.906520	0.249240	0.784000	0.203190	-8.127300	0.832600	-0.492580	-0.945690	1.099500	-0.796210	-0.500730	-0.094590	0.238820	-0.058950	0.407460		0.043266	0.044022	-0.041654	0.079120	-0.261000	0.379460
YGR036C - DELETION	-0.038140	-0.235350	-0.963270	0.111620	0.464920	-0.480520	0.070940	0.378040	0.168830		0.107740	-0.051596	0.374820		0.208750		-0.511800	0.669870		0.204120	0.534100	0.439020	0.561830	0.355570	-0.825160	-0.187470	0.693880		0.120940	-0.641410	-0.594620	0.684130	-0.337180	-0.550710	-0.283740	-0.716480	-0.265440		0.540260	0.790720	0.548700	0.538510	0.171270	-0.594400	0.266820	0.284580	0.236480	-0.547260	-0.889930
YGR038W - DELETION	-0.843830	0.310800	0.050967	0.538240	0.273410	0.604130	-0.021651	0.581640	-0.180610	0.501220	0.359760	-0.148930	-0.562070	-1.417400	0.418480	-1.587600	-0.462170		-0.879620	-0.440700	0.365340	0.167370	1.507100	0.803940	0.485310	0.334110	-0.156120	-3.721500	0.704590	0.279130	-0.855080	-0.070458	-0.955920	-0.659440	0.044877	-0.273040	-0.391840	-0.409400	1.064400	-0.808590	-0.748040	0.631280		-0.186570	0.294530	-0.982540	-1.026200	1.075200	-0.625950
YGR060W - DAMP	0.038395	-0.243200	-10.636000	-0.648310	-0.033291	-0.610970	0.614570	-0.465200	-0.031050		-0.232970	-0.630420	-0.547270		-1.343400		0.278100	-1.587000		0.240880	-1.716500	-0.032606	-1.646400	1.419400	-0.218490	0.611010	0.544590		-0.253740	0.390580	0.248700	-0.995000	0.042642	0.405670	-1.952600	0.515530	-0.025051		-1.582100	-0.222960	0.152020	0.770740	1.840800	-0.211820	-0.002917	-0.267990	-0.966870	-0.084354	0.743990
YGR086C - DELETION	-0.177660	-0.442350	1.100500	-1.271000	0.444780	-2.712300	-0.399790	-0.200140	1.079600	-0.216340	-0.977030	0.443440	0.648560		-0.883130	1.006500			0.241960	-0.337220	2.221400	0.752820	-0.771420	0.190800	-0.999930	0.272270	-0.395090	0.178890	0.070332	-0.193850	0.469490	1.052200	0.704520	1.023300	0.731850	-0.783610	0.081383	-1.657100	0.923430	0.126450	0.291710	0.438540		0.012842	3.694600	0.775670	-0.513740	-0.911070	-0.379180
YGR089W - DELETION	-0.282470	0.666040	-8.068800	0.945890	0.456880	-0.177920	1.048100	1.310400	0.619520	-0.617380	1.595700	-1.437600	0.276430	0.869540	0.307250	0.691520	0.986040		-0.152040	-0.627830	-1.026900	-0.409880	1.006300	1.380700	0.376970	-0.307610	0.745040	-6.005100	0.472080	-1.052700	-1.037600	-3.942200	0.214370	-0.762440	1.652100	0.462040	0.384820	-0.709580	0.166450	-0.021783	-0.190660	0.159220		0.118730	2.639400	-0.142200	1.618900	0.015455	-0.461460
YGR106C - DELETION	-0.144200	1.034600	-0.726930	-0.908880	-0.695220	1.045800	0.431460	0.452280	-0.182100	1.150500	-1.081100	-0.513000	-0.127480	-7.990900	0.012729	0.844050	-0.607670		0.008182	0.388300	0.038469	0.390730	2.522900	0.276470	0.514170	1.191500	1.119400	-0.463430	1.445600	-0.527620	-1.078400	-0.077232	-0.959690	0.466480	0.394730	-0.786620	0.958700	-0.433990	0.785880	-0.070323	-0.141780	-1.021900		-0.190490	2.419000	-0.721000	0.860460	1.191800	-1.119000
YGR120C - DAMP	-0.051390	-0.284330	-0.061378	0.130960	0.395830	0.091180	-0.767360	0.414230	-0.030676		-0.245750	0.054718	0.309160		0.085708		-0.642720	0.387870		0.426960	0.325040	-0.919620	0.693330	0.618230	0.542390	-0.248290	0.044803		-0.073831	0.471140	0.516140	0.383370	0.069234	0.668600	-0.277250	0.349110	-0.182420		0.104930	0.470500	-0.743020	-0.136090	0.424670	-1.038300	-0.940890	-0.040526	-0.012482	0.112260	-0.514260
YGR130C - DELETION	-0.204450	0.057319	-0.168290	-1.639400	0.307380	0.005202	-1.382000	0.264400	0.024421	-0.338040	-0.558930	-0.081688	-0.306840		0.073031	-0.895710			0.159320	0.034209	0.982060	-0.222980	0.058213	0.324330	-0.287560	-0.076958	0.725720	1.274400	-0.054395	0.662380	0.300910	0.526330	-0.734690	0.261830	0.126760	-0.634710	-0.176150	0.220850	0.340860	0.204840	0.084002	0.568030		-0.436180	0.568320	-0.171680	0.689930	0.440190	-0.523100
YGR157W - DELETION	0.241840	0.381570	0.138200	0.165310	0.946540	5.287400	-0.209960	3.123100	-2.358900	-1.725600	-0.153610	0.480800	-1.428100		1.678400	-0.415600			-1.461600	0.245640	-0.807120	-11.722000	-7.620300	0.925900	-4.506500	-0.615570	0.257780	-0.751560	0.061101	1.625400	-0.585380	-2.217300	2.507100	0.123050	-1.206500	-2.817300	0.859590	1.353500	0.280780	-0.761700	-1.335500	0.665620		0.703780	2.048900	-4.471700	0.861900	-0.827740	2.462900
YGR170W - DELETION	0.752810	1.893800	0.220300	-0.154440	0.695060	0.961000	0.016883	0.056936	0.576800	0.051210	0.113050	-0.407180	0.098538	0.217650	-0.262860	-1.311400	0.970250		-0.619760	-0.429650	0.192390	0.587160	1.280500	1.858000	0.067835	-1.105000	0.000117	-1.870900	-1.408600	-0.424590	0.626070	1.861500	0.117120	-0.372210	1.796600	-0.249920	1.860000	0.155380	-0.526850	-0.345530	0.364630	1.579300		-0.186530	0.569240	0.862690	-0.650140	1.015000	0.354980
YGR175C - DAMP	0.517770	1.016900	0.552410	-0.214800	0.859060	1.104700	0.699830	-1.104800	0.232450		-0.064754	0.906940	0.253300		1.167600		-0.446290	0.471720		-0.805350	0.682430	0.672010	0.470040	-0.073608	-0.128880	0.427700	0.907620		-0.213280	-0.050992	0.397880	-0.165030	-0.066100	-0.343370	-0.033322	0.532210	-0.377480		-0.646470	-1.071400	-0.283050	0.677240	1.159900	0.392280	-0.622330	0.285300	0.407410	-0.192080	-0.069383
YGR177C - DELETION	0.293820	1.112700	-0.967940	-0.353630	0.431800	-0.549450	-1.041400	-0.258090	-0.421380	-0.606460	0.413640	-0.948600	0.469640	-4.882700	-1.951700	0.344040	0.459570		-0.116000	0.510730	-1.170500	2.354500	0.527280	-0.170470	0.012143	-0.990280	0.005867	-0.714060	0.300630	0.107540	-0.165860	0.309650	-0.569240	0.749530	-0.024354	0.810140	1.024900	1.135100	0.010279	0.191590	-0.055553	-0.357210		0.249030	0.069039	0.780840	-0.366010	-0.227800	-0.159880
YGR191W - DAMP	-0.373210	0.574690	-0.069353	0.205950	-0.546870	0.495930	0.111960	-0.352140	0.004938		-1.345200	-1.549300	0.247580		-0.234210		-0.085072	0.177040		-1.245700	1.000900	-0.890500	1.570700	-0.642840	-0.263110	-0.400410	-0.704040		-1.784200	0.482000	-1.012900	-1.504400	-2.062800	-0.777220		0.294220	-0.801520		0.635860	-0.492370	-0.056040		-1.357400	-0.514430	0.955250	-1.933400	0.573690	-0.618930	-0.309950
YGR199W - DELETION	0.285680	-11.967000	-0.934080	0.386690	-0.043985	-0.441500	0.192680	-0.684080	0.429570	0.731860	1.588700	-0.755880	-0.697580	0.627160	-0.941000	0.022837	0.255570		-0.157020	0.564480	-1.173600	1.247800	-0.067805	-0.499620	-0.583560	-0.684320	-0.123980	0.180640	-1.593300	-0.501330	-0.201430	0.354110	0.438490	0.859270	-0.114380	0.106960	0.377710	0.947800	-0.885090	0.677980	-0.250510	-1.131800		0.212700	-0.271410	0.630650	0.565900	-1.306900	0.373010
YGR202C - DELETION	1.050700	1.480100	-1.363700	1.208400	1.654800	0.087544	-0.475870	0.684060	0.718950	-0.636370	0.445020	-1.669200	0.363990	-0.468730	0.271780	0.215320	1.305200		-0.092105	-0.281370	0.510140	0.341440	0.747780	0.394520	-0.092867	0.248750	1.436100	0.280110	-2.845300	0.384340	0.377570	0.098457	0.799260	-0.500130	0.637080	-1.049600	0.096709	0.895840	0.792630	-0.329110	-0.577630	0.232340		-0.706400	-0.038738	1.228900	0.220390	-0.288140	0.199840
YGR227W - DELETION	-0.944310	-0.413940	0.693210	-1.154100	-1.235200	0.641610	0.255960	-0.549690	-1.466100	1.122800	0.180880	1.341200	-0.277780	0.290380	-0.204660	0.900840	-0.993750		-0.101010	-0.176400	1.221200	-0.921430	-1.198300	-0.732950	-0.471990	0.035184	-2.317800	0.794450	2.368400	0.153470	0.187510	-0.005160	-1.841500	-0.560570	0.863410	0.611510	0.133360	-0.956110	0.348080	-0.659490	-0.223730	0.758200		0.393790	-0.158500	0.589760	-0.535370	0.151310	-0.547520
YGR261C - DELETION	-1.157500	-0.592180		-0.340940	-1.474800	-0.534500	0.281230	-0.145930	-0.895440	-0.569990		-0.703080		-0.001947	-0.683810	-0.899090	-0.946080		0.331760		0.402880	-7.437300	-1.063600	-1.062800	-0.696510	0.997570	0.400350	-2.464400	1.545500	0.300060	0.658170	-2.008300	-0.907070		-0.773490	-1.350300	-0.260060	-0.417040	-0.132220	0.105080	0.768060	-0.622570				0.478940	-0.092818	-0.361920	-0.159580
YGR263C - DELETION	0.111400	0.630110	0.457590	0.441480	0.372250	-0.360170	0.646330	-0.984310	0.131660	-0.177030	0.221870	-0.309460	-0.557080	0.640220	-0.855630	-0.525760	0.323660		-0.079890	1.076400	-0.013723	0.708520	-1.295600	0.074564	-0.468890	0.827530	0.610190	-0.364320	-0.547730	-1.848000	-0.063989	0.144450	1.093800	2.708100	0.522570	1.239700	0.356660	-0.536800	-0.263840	-0.283450	-0.672110	-0.262930		1.031500	2.051100	-2.159200	0.148000	-1.690300	0.213750
YGR266W - DELETION	-0.939570	0.459750	0.950740	-0.080981	0.060105	-1.181400	-0.161300	-0.130980	-0.188280	0.018007	0.304300	0.126870	0.782650	0.177450	0.340940	0.796820	-0.058856		0.213120	-0.715120	0.904730	1.238700	0.854050	0.287650	-0.109850	-0.506850	-0.022639	0.352660	-1.219100	-1.127600	0.741690	0.280850	0.033561	-0.911080	-0.325250	0.788120	-1.258000	0.123530	0.796050	0.101870	-0.580850	-0.451520		0.143830	0.928350	0.562980	-0.190220	-1.918400	-0.681310
YGR284C - DELETION	-0.731410	-1.066100	0.436070	-1.133200	-0.412960	-0.266170	0.679880	0.429160	-0.990090	-0.021751	-0.393580	0.641270	-0.043358	-0.684260	0.305230	1.466500	-2.053700		0.629880	0.108990	0.939930	-1.744200	0.846050	0.265510	0.649050	1.470300	0.537760	-1.279700	1.731400	-1.058200	-1.720100	-0.059107	-0.936630	0.725870	-0.399570	0.867490	-0.116170	0.119040	-0.320980	-0.089905	-0.694920	0.319970		0.518160	0.949410	-0.524940	0.310210	0.748630	-1.347600
YHL003C - DELETION	-1.716600	-0.312610	1.928700	-0.020298	0.099373	0.747740	-0.720130	-0.337840	-0.561050	-0.130180	0.924650	0.073423	0.257070	-0.327060	-1.760700	1.536100	-0.274570		2.100400	-0.108440	-0.231180	1.274900	1.982900	-0.464980	-0.433630	-1.457100	0.197250	0.476330	1.154500	-0.960830	0.251560	-0.529130	-1.286700	-0.038447	-0.832560	1.345600	-0.266130	-0.302160	-1.976100	-0.391330	0.027472	-0.961020		0.981520	2.102400	0.871850	1.036800	-0.442340	0.173690
YHL031C - DELETION	-0.215850	-2.218300		-2.327800	-0.101570	0.826300	-17.958000	-0.887800	0.476060	-0.413860		-11.691000		-0.802040	-0.076493	-1.481800	0.083347		0.556030		0.083867	-14.252000	-0.786980	0.174640	-0.919680	1.693900	-0.628200	-8.686000	-1.386900	0.978140	1.979000	-2.288700	-0.036096		-0.845620	-7.377900	-0.383450	0.429640	-1.001700	0.840370	1.460900	0.535040				0.183370	0.787800	0.097611	0.365780
YHR004C - DELETION	0.969140	0.208060	-5.399900	0.039133	0.193060	1.241300	-0.858350	1.210200	-0.392310	0.706510	-0.382000	0.270990	0.172340	-0.573090	0.422820		0.136480		-0.304910	0.724800	1.350100	-7.097200	-5.066100	0.128710	-0.217610	0.341970	0.544510	1.070700	1.116600	1.139000	1.104200	-3.294400	0.034840	-1.284900	0.864420	1.155800	0.275700	0.810410	1.377900	-0.273520	0.091427	-0.730680		-0.304810	-0.057626	0.486530	1.119500	-0.789870	0.356820
YHR007C - DAMP	0.555720	-0.235310	0.285290	0.286330	-0.178280	0.306370	-0.325400	-1.300200	0.198450		0.389800	0.713290	-0.321190		-0.842770		-0.531060	-0.505390		-0.269970	0.378460	1.050700	-0.239030	-0.463540	0.604320	-0.221340	-0.235100		-0.212740	-0.022189	0.721800	0.444230	0.029652	-0.028992		0.074117	-0.340630		-0.177540	0.863220	-0.750040		0.301490	-0.262460	0.331850	-0.926220	-0.725930	0.230250	-0.896410
YHR036W - DAMP	0.447520	-0.096691	0.799400	0.365490	0.327130	-0.231670	-0.373050	0.074911	0.045718		0.513280	0.340680	0.245410		0.044230		-0.178460	0.250450		-0.899460	-0.784270	0.504190	-0.134860	0.219210	-0.554340	-0.022088	-0.060732		-0.083357	0.500830	0.719220	0.221600	-0.108960	0.438820		0.118830	-0.171390		-0.017914	0.120080	-0.381880		-0.563300	-0.762670	0.358320	-0.141750	-1.102500	0.328410	-0.138250
YHR039C - DELETION	-0.802610	-0.774350	-4.616300	-0.174420	0.223940	-0.226070	-0.043250	-0.579290	-0.105290	0.731740	0.275300	-0.499530	0.429850	-7.154700	-1.013700	2.308700	0.248680		0.428880	-0.460800	-0.398840	0.688140	0.043956	0.147340	0.672910	0.248510	0.863350	-0.692490	-0.639690	-0.141030	-0.079741	-1.651400	-0.473400	-0.434660	0.062362	-0.008177	0.392460	0.058700	0.153850	-0.243450	-0.542150	-0.360970		-0.380860	0.969980	0.412800	-1.352900	1.224100	-0.708070
YHR045W - DELETION	1.298200	1.039900	0.205300	-1.152900	-0.131910	-0.685110	0.547040	0.385950	-1.591400	1.103000	0.689920	0.586770	0.093999	0.676380	0.591140	2.451200	-1.545100		0.231660	0.123020	-0.397740	-1.675500	0.584510	-0.079946	0.746560	0.429730	-0.648160	-0.016154	0.963360	-0.651720	-1.480700	1.724100	-0.759610	0.016866	0.977870	-0.019981	0.038133	-0.010966	0.494250	-0.666600	0.398560	0.008006		1.170900	0.536040	-0.237070	0.328070	0.448880	-0.057134
YHR072W - DAMP	0.164800	0.336500	0.117140	-0.094575	0.378520	0.226590	0.194400	-0.363540	-0.271200		0.287230	0.538770	-0.139110		-0.218670		0.731570	1.419400		0.368810	-0.609500	-0.890150	-0.252020	-0.612890	0.211510	-0.063565	0.043052		0.523960	-0.085669	-0.010621	-0.047158	-0.573790	-0.686590		-0.104290	-0.420170		-0.014532	-0.492030	-0.308230		-0.592030	0.209600	0.308880	-0.357260	-0.207680	-0.155780	0.222200
YHR079C - DELETION	-0.430760	-8.916000	-1.125700	0.900540	-1.787500	-2.888600	1.883000	0.324680	1.298200	1.267700	-8.487400	0.229400	0.369140	-2.543900	-0.773010	0.454950	0.636030		2.071600	0.806370	-2.565800	2.839900	-12.991000	-0.422220	0.694410	-0.726020	-2.819400	0.832680	-0.920510	0.462950	0.603560	-0.894980	0.175500	-0.419770	-0.989430	-5.938200	0.318240	-6.770400	-0.103170	1.387100	0.814970	0.106530		-0.246030	-7.142200	0.447440	0.870330	-1.547800	0.012269
YHR101C - DAMP	1.440500	1.011500	-1.753500	1.745200	-8.727500	-0.510960	0.158360	-0.627950	-0.338250		0.081984	0.920970	0.958170		-0.792330		0.406630	-0.031810		-0.377480	-2.395000	-0.094027	-2.314200	0.837230	-0.458830	-1.881900	-10.118000		-0.115210	0.649610	-0.498050	1.337300	-0.189330	0.032748	0.803610	-4.766600	1.372500		1.553400	0.663200	0.400940	-0.253360	0.529190	0.041480	0.328530	-0.656560	-1.056100	-0.834530	0.056921
YHR110W - DELETION	1.115100	-0.050840	0.092494	-0.250420	0.306290	0.952800	-0.062535	0.292760	-1.038700	-0.313550	0.284910	-0.340880	0.104330	0.404840	-1.237900	0.939210	0.110730		0.234350	0.134590	-0.468830	1.440000	1.175700	0.704340	-0.271280	0.818190	0.459070	-0.810070	-0.617620	0.526630	-1.226100	0.489670	1.090100	1.279600	0.001358	0.629010	-0.714070	-0.197860	-1.021800	-0.571350	-0.824260	0.737970		-0.249820	1.940400	0.367730	0.062080	0.602130	0.329810
YHR123W - DELETION	-0.241730	0.009705	0.473850	-0.773130	0.266660	-0.657380	-0.680820	0.423050	-0.146860	-0.327710	0.876010	0.585950	0.432810		0.143600	0.863060			0.357320	0.972600	-0.083625	1.550000	-0.177840	-0.731280	0.075540	-0.794020	0.834310	0.963250	-0.287330	-0.968750	0.689710	0.991130	-0.392740	0.826490	1.492900	0.257780	-0.276900	1.094400	0.550050	-0.298830	0.837330	1.062400		0.001065	1.068000	0.969770	-1.084400	0.096796	-0.921670
YHR136C - DELETION	-0.182930	2.082800	-0.258160	0.488680	0.388950	-1.129600	-0.074480	-0.809930	-0.390770	0.483350	0.507510	0.153210	-0.226240	-1.379300	-1.346800	1.120800	-0.061983		-0.151980	0.723300	-0.898920	-0.954090	-1.583100	-0.646040	-1.656300	-1.526700	-0.092858	-0.180920	-0.623090	0.104280	0.139200	0.380670	-1.524600	0.387810	-1.238600	1.327000	0.626410	0.382810	-0.564790	-0.975560	-1.852500	-0.120970		-0.538500	0.466910	0.781790	0.450510	-0.351420	-0.083855
YHR142W - DELETION	0.325590	-0.277090	1.856500	-0.519750	0.750910	-0.170150	0.468520	0.029792	-0.372740	-0.015117	0.047225	0.416580	-1.129400	-9.043600	0.030217	0.552440	0.116090		0.296980	0.258590	0.127130	0.721080	-5.696700	-0.978890	0.803850	0.912170	-0.820410	0.563600	0.016905	0.000936	0.209630	-0.367620	-0.012024	0.358260	-0.417220	0.534860	-0.136700	0.431860	-0.207690	0.471810	-0.692300	0.242990		0.751870	-5.836900	-1.059600	0.021731	-0.647030	0.564270
YHR175W - DELETION	-0.237870	-0.499510	-0.549580	0.216670	0.639530	-1.163400	0.797900	-0.059652	0.378050		0.430280	-0.718080	0.765300		-0.334970					-0.238190	-0.060485	1.685300	-1.325300	-0.874950	0.159730	0.193020	0.147230			0.386900	-0.709540	-1.878900	-0.148710	1.081700	0.189390	0.996690	-0.779590		-0.106010	-0.284740	0.118200			0.054374	0.156200	-0.021616	0.614960	0.068982	-0.135120
YHR176W - DELETION	-0.513910	-0.919590	0.892420	-0.511720	0.681070	0.205250	0.119410	-1.441400	0.363000	-0.166890	0.252470	0.207540	-1.059100	-0.170110	-0.518450	1.336900	-0.005062		0.807130	0.449940	-0.120500	1.612700	1.742900	-0.290590	-0.371990	1.048600	-0.547840	-0.842690	-0.397540	-0.469930	-1.405000	0.558190	0.271320	0.600570	0.359280	0.710060	-0.447780	-0.081051	-2.182500	-0.918090	-0.573000	-0.408830		0.109080	2.232800	0.008896	-0.840890	-0.728490	0.129910
YHR181W - DELETION	-0.188790	0.150700		-0.484210	-1.145600	-0.073471	0.019920	1.230000	0.066904	0.140980		0.365650		-0.739110	0.397050	0.713520	-0.399810		0.689530		0.348080	-1.393800	0.888770	-0.586310	0.036535	0.457550	0.701520	-1.434000	1.045500	-0.498460	-0.985340	1.168600	-0.065638		1.081000	0.047107	0.702660	-0.832690	0.158940	0.513360	0.056233	1.800900				-0.350680	0.454780	-0.630620	-0.205650
YHR190W - DAMP	1.051700	0.554760	0.407090	0.546980	-0.197520	-1.187000	-0.017964	-0.235500	0.289960		0.736120	0.021518	-0.057623		-0.585240		-0.501970	0.516240		0.313600	-1.950000	-0.034258	0.361120	-1.039600	1.091800	0.984780	-0.610880		0.122150	0.177920	0.459900	1.303400	-0.782330	0.467230		0.359430	0.246990		-0.725160	-1.356500	0.020576		-0.870140	-0.025259	-0.772290	-0.112640	-0.354630	0.782650	-0.287870
YHR204W - DELETION	-1.076200	-0.564110	-1.117900	-0.413250	0.956510	1.220600	0.151060	-0.266970	0.984000	0.192750	-0.160310	-1.306100	-0.596860	-2.236700	-1.549100	-0.206640	0.609000		0.074782	0.382140	-0.702150	1.258100	0.312960	-0.127370	-0.425340	-1.469200	1.052900	0.313380	-0.209630	-0.062647	-0.383520	0.215590	0.645990	0.939410	-0.961490	0.223720	-0.334310	0.108510	-0.622430	1.230300	-0.054254	-0.506750		1.069200	2.122000	0.092031	-0.318220	0.429590	1.125900
YIL005W - DELETION	-0.633260	0.188510	0.203080	-0.160440	0.156080	-0.230970	-0.203230	0.663270	0.248210	-0.014803	0.090985	0.202750	-0.019634	-0.072153	-0.260220	0.361660	-0.084489	0.085190	-0.427610	-0.884670	-0.308010	0.304610	-0.198850	0.312020	-0.346870	-0.285170	-0.007608	-0.327680	0.268790	-0.018350	-0.580600	1.113900	-0.201150	-0.108840	0.418660	0.339150	1.966900	0.419500	-0.710550	-0.700050	-1.854600	0.676130	0.034389	0.170390	-0.293000	-0.810620	0.075902	0.434910	0.321860
YIL027C - DELETION	-1.967900	-2.824500	1.343100	0.179630	1.196500	-1.066200	1.052000	-0.773960	0.210530	-1.066900	0.175940	0.066127	0.466870	-9.635300	-3.056700	0.991990	-0.590310		-0.687250	-0.548090	-2.522000	-0.242780	-1.668700	-2.026700	-1.370200	0.397460	-1.014700	0.310810	0.330570	-0.813760	1.120400	-10.133000	-0.862490	0.180420	-1.282400	-0.559670	-4.866700	0.694030	0.555700	-0.940820	0.075478	-1.511300		-0.449620	0.347870	0.564330	0.155620	-1.673500	0.348540
YIL030C - DELETION	-1.081100	0.144210	-2.403300	-0.527840	-0.002549	0.404670	1.025300	0.105760	-0.422410	0.893730	-0.842680	-0.403490	0.827660	-0.948080	-1.139600	-1.691400	-1.146800		-0.162030	-0.696860	0.520290	-0.950150	0.822840	0.446920	-0.871510	1.070600	-0.270760	0.182680	1.732600	-0.749260	-0.464070	-3.208300	-1.245400	0.490280	0.231740	0.302970	-0.307450	-0.348530	0.134430	-0.249180	0.584220	1.853500		-0.576940	0.126240	-1.642200	0.673290	0.736710	-0.962210
YIL039W - DELETION	-2.260500	-0.559020	-1.795800	-0.364150	0.065402	0.337450	0.531670	-0.299920	-0.155980	-1.155900	0.576670	-1.243400	0.142290	-1.395100	-2.402500	0.117870	-7.164600		0.421350	0.345640	-2.970700	-0.778220	-0.475340	-1.443700	-1.359500	1.724200	-0.269170	-13.240000	1.867400	0.230100	1.209200	0.153920	-2.053800	1.007900	-0.829750	-2.451900	-2.820900	-0.151310	0.065298	-1.274900	-0.296370	-0.369050		-0.054513	1.539100	0.441650	0.390530	0.184860	0.209080
YIL043C - DELETION	0.129290	0.067525	-0.180910	0.633130	0.811560	0.139380	0.342620	0.010696	0.540300	-1.302500	0.140360	-0.458880	-0.695620	-1.396900	-1.263400	-0.206350	-0.156560		0.109600	0.670140	-1.777400	0.905200	0.624590	-1.475500	-0.781950	-0.036496	-0.118430	1.328300	-2.953300	-0.550580	-0.165520	0.606050	1.104800	3.210500	-1.306600	1.694200	1.170500	0.105720	-0.287100	-0.275480	-1.118400	0.600370		0.858730	1.248000	-0.418310	0.002044	-0.993390	1.558700
YIL044C - DELETION	0.580610	0.693780	-3.307100	0.274510	0.322310	0.246560	-2.563900	-0.789590	-0.273060	0.173080	0.171710	-0.363530	0.107190	0.823300	-0.009827	0.543920	0.540900		-0.173980	0.623110	-0.171780	-0.228740	-0.085586	-0.042366	-0.532760	-1.426300	-1.467100	-1.272300	-1.413900	0.563070	1.004200	1.374300	0.649090	-4.681500	-0.407630	-0.327740	0.250250	0.148130	0.326340	-1.243000	-0.944910	-0.007932		-0.178070	-1.717600	0.337790	1.034200	0.235830	0.960140
YIL076W - DELETION	1.157100	1.490300	-5.564600	3.224100	-0.260320	-2.090600	-0.927990	-1.374500	-0.510130		1.673400	-5.514400	-0.689850		-0.771550		-0.228570	-0.748110		2.922700	2.218700	0.712740	-0.687770	0.213370	0.121500	1.706100	-2.358300		-0.490880	-0.432630	0.995430	-0.627610	0.026271	-0.054969	4.545700	2.120600	1.201100		0.062827	-2.329800	1.641800	-0.550010	2.351700	-0.771530	-4.408100	-0.292150	0.319920	0.233990	0.662970
YIL090W - DELETION	4.757200	-2.881000	3.246400	-4.525400	1.298200	5.501500	0.225490	-2.351100	0.963510	0.352350	2.098200	-0.494470	-0.421690	-0.952910	-0.086873	0.243920	0.372530		-0.551290	-0.825380	-1.824300	2.553200	-8.277100	-0.494270	-0.042296	1.365500	-0.753230	0.047513	-0.425880	2.157600	0.044908	1.256400	1.386700	1.366200	0.656090	-9.614000	0.977220	2.467800	-5.353100	-0.829820	0.018352	2.271100		2.450800	-1.696100	0.753650	-0.566140	2.676200	0.920310
YIL109C - DAMP	0.029102	0.674370	0.818830	-0.653040	-1.111400	0.259430	0.804000	-0.551720	0.872970		0.206990	-0.304980	1.018700		-0.847920		-1.076100	-2.411200		0.162370	-0.210860	-3.690800	-1.913600	-0.222900	-0.145080	1.107000	-0.131090		0.742850	-0.263190	0.491690	0.475860	-0.981680	-0.429900		-0.225340	-0.305620		-0.836390	-0.035089	0.797430		-1.228300	-0.546520	-0.651450	0.008854	0.148340	0.165770	0.554180
YIL124W - DELETION	-0.325860	-1.119800	0.905620	-0.535740	1.176600	-0.353710	0.484100	-1.525200	-0.034424	-0.395200	-0.345290	-0.999480	-1.262700	0.017013	0.672280	-1.937900	-1.254400		-0.536600	0.032986	0.397040	0.935350	-0.280920	-0.566600	-0.168170	0.065566	1.043500	0.862120	0.638900	-0.691170	0.735660	-0.378120	-0.609520	0.863040	0.854400	0.793530	0.005332	-0.232920	0.226930	-0.556690	-1.135400	-1.126600		0.519410	0.951510	-1.981300	-1.273300	-1.026800	-0.360960
YIR006C - DAMP	0.189970	0.264250	-0.874730	-0.810450	1.037400	0.985440	-1.653900	0.010064	0.469450		0.368080	-0.371910	-0.373460		-1.225400		-0.413770	0.867410		1.115200	0.688020	0.214510	1.233800	-0.530390	-1.187000	-0.490420	0.146600		-0.084817	-0.061624	0.169160	0.333410	0.224070	-0.185200	-0.239420	-0.500410	0.416030		-0.217730	-0.371110	-0.536920	-0.237200	-0.424540	-0.323660	0.012961	0.031428	0.657270	0.349260	-1.741300
YIR022W - DAMP	-1.336800	-0.716780	0.327720	-0.255610	0.510610	-0.619870	-0.070873	0.081909	-0.200360		-0.933380	-0.532430	-0.203980		-0.378810		-1.063000	0.841830		-0.016793	0.592450	-1.330200	-0.415430	0.330410	0.366110	0.150920	0.175790		-0.286540	0.306930	-0.375390	-0.758160	-0.298630	0.278850		0.453600	0.379590		0.189660	0.177910	0.740270		0.474670	-0.349690	-0.676410	0.224950	0.464390	0.213960	0.505470
YIR033W - DELETION	0.683780	-1.841500	0.964040	0.187900	-0.391730	-1.708800	0.637090	0.928710	1.159900	0.884810	1.172900	-1.092700	1.391500	2.719700	0.477900		-0.598080	-9.655400	-1.215100	0.051778	0.426880	0.893100	0.743080	1.239200	-0.275730	0.361680	0.336710	2.201100	1.715200	-2.478100	0.058988	-3.424000	-0.915370	-1.656500	1.101600	1.357400	-1.133500	-0.628990	-1.028900	-0.464990	0.598110	0.094362	3.044100	-0.126190	2.857400	1.043600	-0.087232	0.096901	-1.194900
YIR038C - DELETION	0.508520	0.222690	0.227720	-0.123850	-1.341000	1.402000	-0.584880	1.382200	-1.422000	0.914130	0.855900	-0.628410	0.121490	1.211200	1.041600	1.531200	-1.269800		-0.344650	-0.503040	0.663340	-2.289000	0.180650	0.822950	1.473100	0.003169	0.439750	-0.082071	1.491900	0.833560	0.326000	2.303900	-2.213500	0.149920	-0.168740	1.384500	-0.223980	0.315680	0.458570	-0.357430	-0.094309	0.265020		-0.417280	1.098900	-0.428720	0.329000	1.278400	-1.044300
YJL002C - DAMP	-0.503670	1.010300	-0.292360	0.432330	-0.611860	-2.323700	-0.936260	1.750400	-1.605400		-10.545000	0.913990	1.216400		0.900120		0.272720	1.965600		1.019500	1.227200	-1.985600	1.808700	0.692570	0.745670	-0.371770	-2.730400		0.175110	0.849420	0.605790	1.673100	-0.214550	-0.718510	0.597690	-2.615300	1.190000		1.221200	0.796910	1.140400	0.653050	0.597000	0.380480	-0.578880	0.188470	0.163750	0.361510	-0.550400
YJL004C - DELETION	0.245230	-0.714290	-0.271010	0.442230	-0.471260	-0.328470	0.602550	0.216200	-0.303940	0.875600	-1.266800	-1.061700	0.368070	0.071460	0.870170	0.344060	0.015684		0.696830	0.561500	0.839830	-1.895400	-2.277100	-0.550940	0.178980	1.004800	-0.744880	-0.918960	0.822960	0.244400	1.066700	0.991790	0.593530	-7.158400	-0.214040	-4.912900	-0.236090	-0.528860	0.264770	0.885520	0.722560	0.004392		0.202040	-0.821180	1.027400	1.126200	-0.956290	-0.076002
YJL012C - DELETION	0.686340	0.016207	-0.422140	-0.200140	0.136790	0.031811	-0.574990	-0.823880	0.535320		0.335820	-0.291020	-0.937490		-0.020859					0.228200	0.947080	0.237120	2.418600	-0.263140	0.385720	0.059347	-0.245520			-0.767310	-0.114740	0.669350	0.788940	-0.643660	-0.150710	-0.429440	-0.791130		-0.672310	-0.241800	0.522740			0.264120	1.485200	0.753060	-0.757850	0.144250	-0.935860
YJL024C - DELETION	-0.061519	-1.578100	-3.420400	-0.489750	0.064949	-0.051542	-0.586550	-0.385020	-1.798300	0.176710	-0.238380	-1.245300	0.797770	0.556680	0.547550	0.834970	-1.325600		0.345380	0.714370	-0.565160	-9.325700	-2.080000	-1.378100	0.775950	1.298600	-1.756100	-6.581300	1.991400	-0.052051	0.784110	-0.044581	-0.175530	-1.277800	-2.068900	-0.954430	-0.819110	-0.124770	-0.185490	1.885200	1.011100	0.527250		1.147600	-2.345100	0.054522	0.170300	-0.975750	-0.007986
YJL034W - DAMP	-0.305700	0.235200	1.290100	0.784070	-0.742090	0.410300	0.281890	0.198770	0.420750		-2.222900	-0.911050	0.162360		-0.517300		0.611580	0.889320		-0.095544	-0.327960	1.154200	-2.979500	0.463620	-0.509870	-1.400700	-0.164350		-0.155940	-0.009290	-0.264060	1.221600	0.302590	-0.051647	-0.577120	-1.096200	-0.224060		0.633100	0.496860	-0.342640	0.360750	-0.199220	-0.940170	-0.117110	0.145910	-0.681320	0.449940	-0.565790
YJL062W - DELETION	0.389250	-7.820900	2.103100	-0.402390	-6.113500	0.851360	-0.145010	-0.335820	0.165600	1.594400	-0.336030	-0.127690	0.296380	-0.163040	0.450510	-0.117930	-0.458410		0.544550	-0.840760	-0.406390	-0.702230	-7.556800	-0.173260	0.925100	2.482200	-7.880800	1.455600	-0.503790	-0.519380	1.675200	0.657750	-0.357410	-1.055100	-1.050600	-2.077300	-0.316850	1.630500	1.510400	0.748130	1.100900	0.511510		-0.582370	-4.540100	0.890100	-0.531510	0.279450	-0.368400
YJL073W - DELETION	0.856120	1.755000	-0.049507	-1.155300	-0.272650	-0.235790	-0.897880	-0.274970	0.603190	0.096524	0.743440	0.045627	-0.168780	0.681400	-0.503440	0.319590	-1.503300	1.328300	-0.274930	-5.644000	0.008944	0.417410	1.422000	-0.108790	0.169950	-0.490950	0.500840	0.877450	-1.198700	0.547050	0.179530	1.035400	-0.243640	0.174880	0.533390	0.795420	0.326580	-0.190520	0.763130	-0.602070	-1.146900	0.206130	-0.152460	0.017799	0.155200	0.306110	-0.113410	0.259970	-1.080300
YJL078C - DELETION	-0.128600	0.141470	0.802910	-0.811110	0.345680	0.270040	0.751800	0.732030	-0.721230	0.655640	0.817070	-0.330170	-0.003273	0.249470	-0.196770	0.245240	-0.330600		-0.297800	-0.165370	0.505430	1.677400	1.154100	0.704820	0.094216	-1.322000	0.776740	0.465370	1.122600	-0.176740	-1.816400	0.988700	-1.645500	0.882030	0.753330	0.014095	-0.577440	1.169300	-0.741060	0.757620	0.032100	-0.254000		-0.701850	2.930700	-0.954100	-0.683320	-0.160660	-0.713620
YJL079C - DELETION	-0.748750	0.153750	1.618000	-0.709800	-0.677330	-1.150700	-0.762230	-0.835890	-0.682200	-0.278510	0.469500	-0.152620	0.777230	0.284810	-2.245900	0.061668	0.017104		0.068569	0.027462	-1.061100	0.676240	1.533300	-0.267350	-0.147650	0.144390	0.008131	-0.990340	0.511090	-0.064979	0.250170	0.431970	1.002700	1.534800	0.848840	1.370700	-0.606300	0.124410	-1.036900	0.177300	-0.286770	-0.065292		-0.075616	1.450100	0.277870	-0.326110	-0.113400	-1.260900
YJL091C - DAMP	0.822510	0.347870	0.584290	0.609460	-0.248540	-0.336920	-0.976660	-0.623580	-1.017400		0.510190	0.382140	0.870870		1.244400		0.750380	-1.495300		0.675200	-0.191440	-0.046510	0.968370	1.853400	-0.185960	0.431420	0.312660		-1.228400	-2.347600	-0.300560	1.365800	0.492850	1.144600	0.627600	0.471270	-0.472980		0.291850	0.758250	0.403940	0.141810	-0.443780	-0.239280	-0.995160	-1.881000	-1.140200	-0.367800	-1.576200
YJL097W - DAMP	-0.028491	0.100600	1.948500	0.098265	0.881170	-0.551040	-0.528390	0.260040	0.340470		-0.144670	-0.105820	-0.307980		-0.957900		-0.374270	-0.766230		-0.149930	0.847480	-0.119470	1.942500	-0.853620	-0.158350	-0.636080	-0.486500		-0.027762	-1.708900	1.315400	-0.117960	0.113340	0.302700	-0.180500	0.481010	0.728570		0.362790	0.904240	0.274350	-0.353030	-2.766400	-1.137200	0.546870	-0.317950	0.514070	0.127080	0.650820
YJL117W - DELETION	-0.923730	-0.327300	-7.880200	-0.261190	-0.218730	1.016400	0.350940	-0.567090	-0.591280	-0.174450	1.154600	-0.169920	0.457090	-0.019654	1.470300	-0.386930	0.485110		-0.481890	0.244480	-1.257700	1.563700	-0.288300	0.742030	0.816810	-1.051100	0.923740	-7.012800	-0.096801	0.108710	-1.937600	-1.307600	-0.124890	-0.139010	0.222030	0.754510	0.054279	-0.484860	-1.860100	-0.067171	0.004709	-0.221060		-1.408100	0.760490	-1.824200	-0.886610	0.492400	-0.092971
YJL123C - DELETION	1.181700	-0.592340		0.245090	-0.617000	0.810340	-0.722030	0.121720	-0.413730	-0.824030		0.435340		-1.291700	0.028019	0.593300	-1.981300		0.462780		0.011894	-0.170250	-3.527100	0.519560	0.554940	-0.764820	-1.336000	-3.139900	0.792710	0.711990	0.829530	-0.550230	-0.843200		-0.407250	0.940480	-0.102690	-1.205300	0.173720	-0.302620	0.357860	-0.274910				-0.824800	-0.012364	1.860800	-0.340800
YJL134W - DELETION	-0.672930	0.568610	0.804640	0.828860	0.526800	0.592380	0.545020	-0.235500	0.143830	0.724740	0.113770	-0.082327	-0.089675	-12.760000	-0.872300	-0.911650	0.134060		0.577010	-0.033681	-0.927950	-1.547600	-4.855700	0.239870	0.350100	-0.383110	1.162000	1.940200	1.280000	-0.455320	-0.472230	-2.994700	0.527330	0.584480	-0.473650	0.679700	0.712600	-0.173850	-0.556310	0.839300	0.788960	1.028200		0.178170	1.045000	0.693770	-0.184220	0.410080	-0.000242
YJL171C - DELETION	-0.296880	-3.949100	1.045300	-0.954490	0.360870	-1.019500	0.012975	-0.742680	-0.245070	-1.400800	0.507220	0.120190	-0.011494	0.074277	0.058936	0.852530	0.336760		-0.106190	-0.055612	-0.233460	1.380300	0.211350	-1.071400	0.194950	0.574820	-0.401750	-2.287600	-0.615140	-0.323050	-0.417850	-0.405300	-0.324880	0.104120	-1.376800	0.898770	0.861240	-0.307840	-0.402270	0.372170	-0.489080	-0.403810		-0.695070	-8.075100	0.252400	0.478330	-0.592210	-0.442260
YJL178C - DELETION	-1.276800	-0.904040	0.916240	-0.360490	-0.049975	0.672850	-1.666600	-1.068500	-0.712650	0.901140	0.380480	-1.538300	0.359560	1.097300	-0.778000	-0.767260	-0.552910		-0.045779	1.909100	-0.234740	-2.073900	0.036229	-0.788610	-0.157990	-0.575660	0.464340	1.300900	1.280500	0.147840	-1.040800	0.639310	0.610730	0.079288	0.346590	0.021181	-0.328030	-0.290000	-1.003400	0.507070	-0.156970	-0.760220		-0.119280	-1.254700	-0.111040	-0.920550	0.819040	-0.279560
YJL192C - DELETION	-0.023636	0.078306	0.676120	0.461090	0.438820	0.727240	0.896130	-0.218820	-0.242380	-0.786370	0.836180	-0.870240	0.697070	-0.597050	-0.955100	-0.902120	0.344280		0.123350	0.766850	0.583990	1.132800	2.076200	-0.253700	0.371600	-0.654540	0.694800	0.389480	0.489070	0.329060	-0.357320	-6.580900	-0.524010	0.391490	-0.516630	-0.318170	-0.130950	0.379620	-1.063600	-0.158650	-0.509210	-0.259080		0.316890	0.173120	-0.175450	-0.819000	1.083200	0.416610
YJL196C - DELETION	-0.118790	0.322840	0.221400	0.309920	-0.633390	-1.576000	-0.062377	-0.895230	1.041400	-0.351600	-0.063855	-0.469730	-0.671940	-1.009600	-0.844250	0.408750	0.490450		0.288190	-0.409810	-0.821990	-0.422420	-0.174930	-0.173510	0.104170	-0.383970	0.208570	1.233900	-0.766320	-0.527770	-0.712660	0.309670	0.629740	-0.301540	-0.655800	-0.622800	-0.000544	0.326600	-2.749400	-0.868480	-0.627630	-0.477650		-0.164970	-0.220280	0.378310	-0.836980	-1.530000	-0.033416
YJL198W - DELETION	0.102780	0.869800	0.328420	0.510970	0.148610	0.003244	-0.503260	0.123480	0.692980	-0.113330	0.886870	0.222380	-0.348370	0.793270	-0.996380	-0.667380	0.996470		0.532180	-1.253700	-0.580820	-0.980990	0.035896	0.066274	0.219090	0.824700	-0.138230	-0.223390	-1.332800	-0.418460	1.173700	-1.907700	-0.680020	0.527930	-1.387500	0.484650	0.633340	0.147680	-1.064800	0.691570	0.579960	0.829350		0.374380	2.724100	1.530900	-0.151540	-0.903600	-0.220670
YJL212C - DELETION	-0.414090	0.806600	0.826620	0.199680	0.782950	0.312480	-0.061223	-0.894380	1.312700	-0.765400	-0.298930	-0.035882	-0.665290	0.068380	-1.172500	-0.876060	1.099900		-0.393930	0.795090	-0.694610	1.457200	1.182100	-0.459780	-0.558690	-0.427990	0.388580	0.774400	-1.911900	-1.354400	0.133360	0.035180	0.741970	0.141750	-0.070250	1.077800	-0.816860	1.012800	-1.216700	-0.692800	0.356320	-0.872600		0.501740	0.503560	1.430500	-0.272690	-0.842640	0.317550
YJR010C-A - DELETION	0.533330	0.714150	1.040400	0.228830	0.801000	-0.105680	-0.381400	0.339040	0.148210	0.110480	-0.713050	-0.355290	0.617260	-0.016006	1.124400	-0.977100	0.838350		0.859650	-0.114480	-0.481290	-0.179710	-4.039700	-0.100300	0.198900	-2.066000	0.406350	-0.280750	-0.331230	-0.487620	0.498910	1.290000	-0.190150	-0.127280	1.163900	0.645770	-0.220920	0.640320	-0.334020	-0.978460	-0.094035	-0.020366		-0.455120	-0.303250	0.014085	-0.699650	-0.586170	-0.886790
YJR013W - DAMP	0.327660	0.301130	-1.672600	0.173540	-0.311650	-0.791080	0.573990	0.739380	-0.408090		-0.344460	0.102510	0.402140		-0.097613		1.453400	-1.337900		-1.996200	0.156720	-0.046378	-0.665080	-0.482150	-0.118580	0.851710	0.715230		-0.068523	-1.051200	-0.723220	-0.411080	-0.531020	-0.782480	0.025714	0.487350	-0.590500		0.408610	0.971020	0.244450	0.031520	0.162600	-0.396190	-0.148960	-0.156620	0.476850	-0.213600	-0.274950
YJR015W - DELETION	-0.034118	0.834660		-0.185320	-0.454810	-0.286740	-0.372680	-0.314720	-0.292110	-0.058452		0.163950		-0.439800	0.295220	-1.100900	-0.427520		0.345430		0.137190	-0.005141	1.419200	-1.236300	-0.078266	0.017936	-0.319480	0.320170	-0.530870	0.177610	-0.204220	0.198800	0.031097		0.315120	1.190500	-0.327410	0.453160	-0.397640	0.218900	0.401980	0.323900				-0.230140	0.014819	-0.659910	-0.232230
YJR031C - DELETION	-0.247650	0.120800	1.012800	-0.370930	-0.462610	0.554720	0.843220	0.750060	-0.567750	0.076503	0.313190	0.642250	-0.561840	-0.039716	0.299020	0.845510	-0.013172		-0.251660	0.972620	0.496540	0.326110	0.033418	-0.451690	-0.483610	0.193530	1.278200	0.985710	-0.375380	1.346600	0.841990	1.054400	-0.677160	0.205270	0.200440	1.127500	-1.538800	0.417450	0.011761	-0.894460	-0.900130	-0.132650		0.814970	0.188920	0.421350	1.014400	0.463930	0.361980
YJR040W - DELETION	0.490490	0.306520	-6.083700	0.350460	0.336940	0.517940	0.039160	0.867970	-0.722550	0.465370	-0.149080	0.518500	-0.296870	0.705100	1.066800	1.497700	-0.606380	0.339800	-0.539020	0.391500	0.554870	-0.593690	0.113700	0.065460	-0.247430	0.273170	0.840310	-2.583200	0.910010	-0.275380	-0.050387	0.385830	-0.419170	-0.591700	0.811560	1.252200	0.119430	-0.725250	-0.678710	0.553810	-1.330500	-0.276310	-0.198280	0.372020	0.222610	0.254050	-1.160700	-0.173980	0.158690
YJR066W - DELETION	0.094087	-0.057956	0.638860	0.424100	0.251200	-1.130200	-0.434520	0.357770	0.379110	-0.566790	0.169480	-0.246420	0.010747	-0.730660	0.131570	0.309440	0.550770		-0.504290	-0.856760	1.092000	-0.240970	-1.357200	0.784500	-0.814390	-0.699580	1.839100	0.383820	-0.631310	0.672940	0.015601	0.540980	-0.191820	0.119290	0.021204	-0.098552	-0.061719	-0.806190	-0.225160	-0.450640	0.449610	-0.892980		-0.143010	1.005600	-0.043736	0.593370	0.086646	0.537840
YJR073C - DELETION	2.445200	-0.292700	0.446870	-4.412500	-1.295600	2.832800	0.348310	2.376300	0.338490	-1.269000	-0.949250	2.014000	1.098200	0.828490	3.419600	-0.732680	-0.247210		0.015532	0.546730	0.283980	-8.597900	-9.531500	2.935900	1.910500	4.731600	-4.899700	1.530300	-6.425300	1.417400	1.899300	-11.218000	1.328200	-1.214300	1.220500	-7.123700	0.183070	1.732300	-5.494100	1.010100	2.992700	-1.569800		-0.071258	-12.126000	-1.158300	1.810900	0.614260	-0.314950
YJR088C - DELETION	-0.305070	-0.354560	-0.639470	0.985520	0.020545	0.618750	0.340550	-0.039203	-0.492850	-0.386120	0.758270	0.114670	0.910640	0.174020	0.326350	1.323400	0.596490		0.065432	-0.047508	-0.113750	0.439400	-0.587290	-1.354800	-0.245090	-0.745940	0.263980	0.007595	-0.372680	-1.327600	-0.511120	-8.098700	0.168180	-0.210370	-0.138170	0.146960	-0.979010	-0.423730	-0.568830	-0.594740	-0.477510	-0.665070		0.371550	0.504540	0.313610	-0.842650	-0.497030	-0.510610
YJR117W - DELETION	0.018461	0.454560	-6.056600	0.388870	-3.753700	0.505910	-0.457030	1.331000	-0.831360	0.457730	-3.712300	-1.120500	0.524300	0.129950	0.754450	0.466530	-0.015095		0.111740	-0.638680	-0.669930	0.474740	-17.759000	0.805040	0.292490	0.848860	0.440650	-0.160830	-2.076500	0.078426	0.087574	0.022188	0.064901	1.087500	1.497100	0.165620	0.763100	-1.881500	-0.997610	0.868430	0.286030	0.900890		-0.902960	-7.410800	-0.140280	0.322750	1.327000	0.336510
YJR118C - DELETION	0.548910	-4.644500	1.389900	-1.740000	0.477780	-0.565530	-0.631470	0.198600	-0.274270		2.303300	0.254100	0.196770		-0.352360		0.370510	2.904500		2.280700	0.452330	-6.225200	3.169300	0.489550	-0.634230	1.878900	1.391500		-0.072377	1.093500	-0.279290	0.619290	-0.351000	-0.913390	1.699700	0.573210	-0.672210		2.594300	0.135760	-0.556640	1.112300	1.872200	-0.323310	0.441740	-0.301560	0.624280	-0.050324	-0.989160
YJR131W - DELETION	-0.013294	-0.765270	1.215800	0.391990	-0.516780	0.196160	0.268640	0.832400	-0.207100	0.496910	-0.054435	0.172640	0.692160	-2.724300	-0.000526	0.238880	0.081219		-0.237770	0.728200	0.088366	0.070432	1.367400	0.786390	-0.574960	-0.479370	0.668240	0.488760	1.005500	-0.581270	-1.205500	0.322740	-0.823740	0.769110	0.730990	0.762300	-0.921240	-0.615800	0.552180	-2.101900	-0.073189	-1.583000		-0.149640	0.686110	-0.437770	0.074096	0.718780	-0.487630
YJR134C - DELETION	-0.224570	0.101510	0.613880	0.206450	-0.886330	-0.266550	1.138000	-0.359830	-0.418700	0.196280	-0.306690	-0.165430	0.225810	-0.439640	-0.177990	-1.047100	-0.959660		-1.021500	-0.362300	-1.631600	0.461680	-1.316200	-1.297800	-0.134960	-0.225550	0.180600	-0.201570	1.276300	-0.257380	-0.834650	0.009686	-1.154200	-0.269040	0.972320	0.660510	-0.390010	0.489490	-0.246180	0.304020	-0.745900	2.085200		-0.134650	0.665390	-1.090400	0.167190	0.065596	-0.454420
YJR143C - DELETION	0.969190	-7.582500	1.766000	-0.222750	0.394870	-1.036400	0.241120	0.678180	-1.430900		1.828200	0.433320	-0.461540		0.879170					0.031668	0.606070	-0.529090	-4.981200	-0.814770	0.103040	1.011200	-0.542560			0.280400	1.094600	-0.299520	0.873230	1.163400	-0.940510	2.492100	0.149550		-1.772300	-2.583200	-0.834300			2.118600	-1.273800	-0.512870	-2.053000	-0.818270	0.676010
YKL008C - DELETION	-0.153720	-0.393720	0.480870	-0.078087	0.412860	-1.301700	0.099632	-0.161170	0.927100	-1.437900	-0.144830	0.500900	-0.202610	-2.425900	0.341000	-1.211300	0.882880		-0.253860	-0.941920	-0.117720	0.106230	0.889010	1.013600	-0.092821	0.347500	0.163810	0.285410	-0.025636	-0.734430	-0.137070	0.267510	0.895430	-0.438170	0.488270	0.275690	-1.202700	-0.031839	0.286830	-0.736840	0.368700	-0.884230		-0.502300	-0.322570	0.785740	0.692620	-0.805590	0.686530
YKL020C - DELETION	-0.162290	1.854300	-0.195390	-0.019771	0.622600	0.661400	-0.535400	0.116250	0.649970	0.247450	-0.213310	-1.043800	-1.062200	-0.398560	0.003752	0.068940	1.315500		0.140040	1.022300	-0.540500	0.326780	1.375300	-0.570350	0.472600	-0.355850	0.806420	-0.795560	-2.408200	-1.373400	0.177400	-0.506920	1.080000	0.074165	0.485020	-0.365780	0.075992	-0.078149	-0.184960	0.218440	-0.217830	-0.190130		0.787280	0.062661	1.311900	-1.629400	-0.089283	1.060700
YKL063C - DELETION	-0.176740	0.132350	-1.292200	-0.433470	0.465450	-0.202380	0.413710	0.261780	0.383750	-0.738110	0.035639	-0.728030	-0.118050	-4.065700	0.108140	-1.359200	0.554740		0.514890	-0.537080	-1.074800	-0.174940	-0.610440	-0.038638	-0.625850	0.583130	1.408400	-1.248100	-1.518300	-0.448140	-0.075726	0.776460	-0.005602	-0.299280	-1.183300	-0.880810	-0.018207	-0.307550	-0.637730	0.729580	-0.086297	0.061745		-0.100330	-1.926600	-0.141970	0.885960	0.449040	0.539780
YKL065C - DELETION	0.128370	-0.317990	-5.685400	0.462470	0.362250	-1.330200	0.274000	-0.735740	-0.433790	0.075615	0.255910	-0.653220	0.319460	0.376700	-0.285870	1.254500	0.226620		0.301290	-0.780600	0.842910	-0.206600	-1.700500	-1.156200	-0.622330	-0.764240	0.147590	-0.373390	-0.224280	-0.257200	0.597980	-1.962400	-0.716290	-0.222370	-1.525600	0.730270	-0.532460	0.680340	-0.645430	0.478560	-0.482260	-0.433400		-0.450410	-4.192300	0.196060	-0.691330	-1.245800	0.076149
YKL073W - DELETION	-2.126000	3.892300	0.771520	0.230140	-0.534930	-1.793000	1.061400	0.201660	0.380350	0.049373	1.543000	1.686000	0.826030	1.044800	-1.256900	-1.011700	0.130070		0.527320	-3.674400	-5.759200	1.462700	-11.780000	-0.810850	-0.399730	-0.555070	0.404970	1.949800	0.383350	-0.243170	0.089715	2.145000	0.103440	-2.415600	-1.188000	-1.729100	0.319740	-0.862920	-0.175070	-1.597800	0.532760	0.257040		0.565850	2.394300	-0.357450	-0.283270	0.322530	0.328710
YKL094W - DELETION	-1.352500	0.490990	0.060608	-0.553910	0.898580	-0.887770	0.892940	-0.297100	-0.199150	-0.082544	0.503140	0.016066	-0.347960	-0.991820	-0.372240	-0.171640	-0.287770		-0.343800	0.278690	-0.748400	0.716440	0.142430	-0.905830	-0.666160	-1.227200	0.111430		0.403370	-1.047700	0.242370	-0.609320	-1.351400	1.497100	-0.436550	0.144160	0.094969	-0.239530	0.116800	-0.451900	-0.263380	-0.912060		-0.529100	-0.094736	0.520540	-0.402330	0.309950	0.122900
YKL119C - DELETION	1.561800	-0.046372		-1.569100	0.209750	0.643560	-1.294300	-1.516200	-0.097520	0.041986		0.528490		-0.450310	0.693320		0.711540		0.789940		1.543900	-1.694900	0.108500	0.200890	0.767040	0.602610	-0.026942	-0.421420	-3.429200	0.566900	-0.073213	-1.384300	0.934620		0.579390	0.103150	-0.567930	0.376700	-0.205530	0.276540	0.348850	-0.634210				0.059154	-0.198240	0.074225	-0.104680
YKL140W - DELETION	-0.152750	1.774000	-2.280000	0.519190	0.860510	-0.610890	-0.457060	-0.608040	-0.216370	-0.217190	0.418800	-0.773680	0.406120	-0.189970	-0.602080	-1.329900	0.833740		0.123760	-0.026765	-0.493770	-0.256150	-0.883540	-0.459750	-0.317450	0.348500	0.788310	-0.464980	-1.904000	0.289700	1.215900	-0.676740	0.477610	1.732700	-0.258040	-0.257790	-0.157810	0.008190	-0.716010	0.132280	-1.042100	-0.988350		0.754420	0.693440	2.052000	-0.421100	-0.571730	0.580780
YKL179C - DELETION	-0.700150	0.825560	0.082388	0.302620	0.067502	-0.548960	-0.071447	-0.819890	-0.266650	-0.471690	0.129810	0.349740	0.092484	-2.429300	0.668550	-1.111900	-0.370630		0.032989	-0.116580	-0.289650	-0.064055	-3.447100	-0.318820	-0.865320	-0.376980	0.044712	-0.390440	-0.165340	0.116160	0.095330	0.004329	-0.617360	-0.882260	-0.825960	0.197080	-0.316120	-0.246810	-0.386080	0.119490	-0.338540	-0.109110		0.167020	-0.138650	-0.203510	0.002977	-0.333620	0.110470
YKL212W - DELETION	0.429690	-1.670600		0.756300	0.269890	0.489440	-13.857000	-0.789440	0.040957	1.438800		-0.283670		-0.048152	-0.040686	0.262350	0.174230		-0.560590		-0.130310	-5.695800	-5.245700	0.676200	0.322990	1.090200	0.153390	-2.858100	-0.110120	-0.094412	0.633870	1.290100	-0.319310		-0.910040	-2.328400	-0.050379	0.366360	0.383840	0.086756	0.919530	0.837850				0.953830	0.283690	0.124040	-0.295120
YKR053C - DELETION	0.642480	0.918600	0.735780	-0.854420	0.011453	0.829540	-0.359720	0.789600	0.114140	0.091212	-0.764340	0.370590	-0.725580	0.492600	0.530730	-0.085391	0.186620		-0.441790	0.880190	1.419400	0.915000	1.062400	0.007428	-0.722630	1.101400	0.394750	0.072035	0.230570	-0.434160	0.593980	-0.555980	-0.283160	1.171100	1.283900	-0.468750	1.019200	-0.654010	0.421990	-1.389600	-0.674080	1.048000		0.219230	0.945960	-0.599160	-0.648850	-0.155080	0.922770
YKR067W - DELETION	0.874190	-0.610290	0.327060	-0.320380	0.378150	0.506280	1.069000	-10.271000	1.008600	-0.048429	0.910680	0.152230	0.076909	-0.453960	-0.475470	-0.155340	0.042399		-0.700730	0.143230	-0.530130	0.656540	-1.848100	1.163100	-0.056021	-0.008920	-0.050224	-0.423110	0.532030	0.337860	0.162540	-1.193000	-0.146230	1.744500	0.104850	0.567820	-0.302440	-0.303020	0.838620	-0.910520	-0.541270	-0.123730		0.800800	1.239700	1.123200	-0.851240	-0.566420	0.389580
YKR088C - DELETION	0.305980	0.507180	0.139120	0.442200	0.718640	0.429490	-0.015961	-0.092869	0.556940	-0.453100	-0.149150	-1.294300	-0.549060	1.189000	0.048462	-0.014826	0.613320		0.058123	-0.161120	-0.176400	-0.888000	0.684390	0.118150	0.284700	-0.746900	1.076000	-0.183630	0.144260	-0.108890	0.535980	0.111770	-0.291290	0.057809	0.536450	-0.120750	0.805180	-0.379590	-0.205090	0.054868	0.131680	-0.860020		0.416570	1.187900	0.514370	-0.423320	-0.428880	0.214110
YLL014W - DELETION	0.625770	-1.154700	0.336850	1.107800	0.558350	-0.839690	0.603360	-0.418790	-0.087356	-0.458590	0.203660	0.152480	0.464210	-0.729500	-0.597760	-0.396500	0.547820		0.390900	0.722260	-0.990320	0.224690	0.496770	-0.745270	0.148240	-0.383690	0.447500		0.014376	-0.621930	0.223420	-7.867900	0.442450	-1.017700	-0.238110	0.528990	-2.846100	0.443100	-0.714510	0.297170	-0.024049	0.609630		0.624460	-0.192500	1.213600	0.494610	-1.139300	0.678350
YLL023C - DELETION	-1.008400	0.354300	0.155900	0.042505	0.358460	-1.406200	-0.114950	-1.441900	0.375540	-0.982730	0.034668	-0.989160	-0.163580	2.135500	-0.322440	-0.276460	0.898630		-0.271080	0.081761	-2.068700	0.008066	-0.155550	-0.243880	0.593290	0.225830	-0.533230	0.028820	-2.014100	0.175840	-0.500900	0.315520	0.502450	-0.142400	-0.488830	0.575220	0.572600	0.521000	-0.076236	-1.677200	-0.819620	-0.450020		1.450400	0.964010	0.492770	-1.295100	0.070928	0.283960
YLL028W - DELETION	-0.391830	1.747900	0.083018	0.177530	1.118800	-1.329200	-0.395240	0.122450	0.427640	-0.279830	-0.210300	0.064486	-0.722970	0.849930	-0.727040	0.615330	0.705670		-0.060109	0.160970	-0.488020	0.559880	0.434400	0.399840	0.129060	-0.957690	-0.535080	-0.172220	-3.212100	-0.022979	0.568900	0.490490	0.219940	0.111170	-0.448470	-0.430370	-0.400740	0.048736	0.422600	-0.319060	-0.210000	0.077934		0.015770	0.989480	0.007954	-0.098397	-1.420000	-0.399260
YLL043W - DELETION	0.400910	-1.506800	2.182000	0.975520	-0.936070	-0.067898	-0.418140	-0.824920	-0.109990	0.154530	0.961380	0.413530	-0.467990	-2.002700	-0.544930	-0.245440	-0.062920	1.332400	-0.285210	-1.792500	-0.513460	0.746890	-1.113900	-0.373360	0.510510	-0.680580	-1.869900	-1.895900	-0.228410	0.459500	-0.437020	-0.335900	0.204090	1.070800	-0.787740	0.971480	0.101560	0.366010	-1.032700	-0.366020	-0.880290	0.401000	0.331710	1.134300	-0.103680	-0.104720	0.562470	0.328050	0.296800
YLL052C - DELETION	-0.905300	-0.260940	0.275150	0.153970	0.426390	0.207950	1.192000	-0.310000	0.812670	-0.268890	-0.313520	-1.263700	-0.110630	0.070727	-1.855900	-1.136000	0.021378		0.012015	-0.109040	-1.005000	1.508300	-0.198350	-0.654080	-0.130620	-0.717740	0.241850	0.240700	-1.061000	-0.637220	-0.376850	0.959890	0.449940	1.130200	0.564110	0.054185	-0.140100	-0.443560	-0.736670	0.275190	-0.862760	-0.281970		-0.377860	0.596020	0.545170	-0.564100	-0.143380	0.327700
YLL055W - DELETION	0.266610	0.843080	1.691100	-0.103350	0.374140	0.130000	0.883260	-0.187750	0.193420	0.099291	0.247810	-0.505760	0.627910	-1.199900	0.009605	0.230450	0.616520		0.219370	0.766720	-0.209800	0.796880	0.450890	-0.040776	1.139800	-0.285770	0.500280	0.168180	-0.290650	0.226440	0.012914	0.491640	-0.059549	1.631700	0.147900	1.147300	0.780600	0.301530	0.536930	-0.972850	0.054349	-1.361300		-0.231130	2.389500	0.216720	-0.275300	-0.192950	0.780710
YLR023C - DELETION	-0.262630	-0.110600	0.268180	-1.115200	-1.094300	-1.241300	0.340400	-0.596770	-0.428240	-1.263900	-0.534480	0.198100	0.312140	-1.808600	0.046021	-0.255590	-0.349280		0.421270	-1.342200	-1.383600	1.249000	1.143700	0.061004	0.242970	1.234800	-1.180000	-0.480300	0.574150	0.790990	-2.001900	1.295500	-0.294820	-1.166100	0.408250	0.289800	1.159500	-0.029112	-0.992830	0.557390	-0.075602	-0.297920		-0.285620	0.599570	-0.346370	-0.046449	1.331100	-1.636700
YLR039C - DELETION	0.628620	-4.584300	-2.141100	1.240200	-3.353000	-1.541600	1.944700	2.194500	-4.131700	2.207000	1.567100	-5.546800	0.978200	1.948700	1.699000	-1.825500	0.542620	0.948390	0.425710	0.533750	-1.044900	-9.433300	1.977300	0.319000	1.154700	4.933300	-0.776050	1.194500	2.428700	1.926700	0.809210	-1.847600	-0.330010	-6.056200	-0.917920	-6.508500	0.765300	-0.157190	-0.961710	1.125500	2.974600	-1.994000	4.639900	-0.073770	-6.390700	-1.617400	0.404530	-1.081500	0.019144
YLR042C - DELETION	0.259910	0.256420	0.402430	-0.716360	0.587880	-1.367300	0.687160	0.070282	0.517140	0.130750	0.323390	-0.034551	-0.273060	-0.217520	0.104280	-0.007797	-0.454390		-0.096005	-1.021200	-0.249890	1.734300	1.547300	0.091193	-0.471320	-0.446930	0.223360	-0.095861	1.019500	-0.654770	-0.755130	1.351300	-0.753010	-0.603190	0.241850	-0.122070	0.438100	-0.489560	-1.117200	1.043700	0.210550	-0.817540		-0.896120	0.703480	-1.231600	1.346200	1.004200	-0.856380
YLR050C - DELETION	0.211060	0.717980	-0.988510	-1.168800	-0.353160	-0.542990	0.460050	-0.884960	-1.945700	-0.014308	0.650920	1.079000	-1.052200	-1.058400	-0.518880	1.216900	-0.274150		1.277100	-0.565040	-1.163600	-0.520290	-1.354400	-1.131100	0.984410	-0.837150	-0.402780	-2.750400	0.842510	-1.386000	-0.110770	0.391840	-0.230540	1.104900	-0.269340	0.410530	-0.380460	-0.392540	0.377160	-0.129490	-1.204100	0.486390		0.417350	0.518310	0.296100	-0.586050	0.549570	-0.112710
YLR056W - DELETION				0.913400	1.068200			0.337520	0.305680	0.232840						1.294300			0.195750									-2.314300	-2.012700									-0.036993				0.397190						-1.077800	0.495170
YLR064W - DELETION	1.345000	0.040022	0.433430	-0.076862	0.759430	0.121130	-0.116460	-0.364120	0.693080	-0.678220	0.062109	0.290760	-0.695910	0.140880	-0.392820	1.027800	-0.375330		-0.012511	0.269940	-2.526100	1.700700	0.479580	-1.003400	0.174520	0.752530	-0.577580	-0.209390	-1.300200	0.100090	-0.702080	0.320780	1.380300	0.826820	-0.292680	1.354600	-0.774200	0.635750	-0.405080	-0.326690	-0.658170	0.139580		0.308820	0.112130	0.241090	-0.490490	-0.700060	0.769990
YLR080W - DELETION	-0.444950	1.211600	0.449520	0.131680	0.015900	0.108610	-0.852850	-0.244920	0.363340	-0.366140	0.065432	-1.428900	-0.174640	2.063800	-0.316770	-0.779600	1.027300		0.291060	-0.693300	0.378180	1.515200	-0.825790	-0.073654	-0.722420	-0.044787	0.765190	0.395360	-2.654400	0.120080	0.111420	0.579750	-0.681800	1.167400	0.615060	-0.233190	-0.974180	-0.228550	-1.695700	-0.886960	-0.820650	-1.803100		0.099883	-0.123360	-0.790400	-1.145000	-0.971930	1.121700
YLR100W - DAMP	0.156820	-0.266890	0.186200	-0.271420	0.413410	0.153000	-0.170500	-0.048041	0.064683		-0.553500	-0.321060	0.410110		-0.073995		0.545960	0.471150		-0.675980	-1.143100	-0.106710	0.610050	0.747560	-0.551480	0.253460	0.202830		-0.201110	0.232140	0.066381	0.089691	0.345630	-0.829640	-0.257020	0.583130	0.293720		0.146800	-0.344570	-0.034753	0.781810	-0.124290	0.051243	-0.200290	0.020339	-0.679300	0.251920	-0.357500
YLR120C - DELETION	-0.152430	0.393270	0.440330	0.998150	0.875720	-0.233230	0.969860	-0.780560	-0.376560	0.039657	0.445410	-0.510340	-0.029128	-0.285320	-0.434400	0.421620	-0.313760		-0.827540	-0.841000	-0.145920	0.368490	0.589190	-1.049400	-0.728890	-0.048752	0.746280	-0.379690	0.458540	-0.185830	0.141630	-0.637560	0.149200	0.376140	-0.015380	0.208460	0.877580	-0.635690	0.116470	-0.982930	-0.408810	-0.312850		-0.803000	0.667710	0.015082	0.009892	-0.657270	0.073720
YLR194C - DELETION	-0.614430	0.074815	0.344850	-0.242240	0.518390	0.112160	0.577280	-0.599140	-0.134270	-1.582200	-0.184010	-0.772920	0.098813	-0.627280	-0.669180	0.912140	0.112530		-0.879810	0.653760	-0.080586	0.178600	0.625960	-0.641950	0.008033	-0.863800	-0.187560	0.688740	0.357610	0.527040	-0.432370	0.429290	-0.198250	-0.136660	-0.912330	-0.093925	-0.589100	0.408020	-0.334720	0.331980	-0.977500	-0.391920		0.252980	-0.324600	-1.025600	-0.394120	-0.100740	0.926160
YLR207W - DELETION	-0.125540	-0.540860	1.694600	-1.056100	0.194630	0.594330	-0.476220	-0.869960	-0.807880	0.088679	1.030700	0.223410	-0.581670	-8.862000	-0.337040	0.287450	-0.397540		0.045180	0.817320	0.485930	0.692460	0.644680	-1.118500	0.681910	-1.750000	0.078798	1.371700	1.569700	-0.284700	-0.876420	0.159510	0.051312	2.785000	-1.825500	0.973320	-0.059468	-1.600000	0.111390	-1.011900	-0.398900	0.469260		-0.699690	-0.441710	-0.850850	-0.875180	1.746700	-0.941560
YLR220W - DELETION	-0.653270	0.229520	0.766820	-0.172990	-0.547750	0.582280	-0.811000	0.120490	-0.956920	0.437320	0.313000	-1.114300	-0.049157	-0.207970	-0.374710	-0.109130	-0.973020		-0.614940	0.914960	-0.522680	-0.760840	-0.073878	-0.950880	-0.363220	-1.550800	-0.364580	2.084400	0.071119	0.049626	0.525920	-0.026614	-0.477860	0.263940	-0.446330	-0.016248	-0.265470	-0.267900	0.075538	0.368460	-0.821590	0.390590		0.024486	0.588280	-0.566730	-0.560980	-0.983030	-0.731530
YLR242C - DELETION	-0.635300	-2.978200	2.035200	0.679550	-1.911200	-1.458200	-1.836500	0.072979	0.121340	0.519850	0.649200	0.958010	0.173780	-0.400810	0.832310	1.405600	0.605370		0.247170	-0.778840	-0.264940	-1.676700	-2.321900	-0.393120	-0.135130	1.597800	-0.484810	0.440610	0.020313	-0.739330	0.608840	0.499590	-0.439810	-0.374060	0.185490	0.752030	-0.613360	0.699040	0.506970	-1.771000	0.908700	0.552900		-0.255920	-0.372000	-2.700100	1.562000	0.493580	-0.006306
YLR246W - DELETION	-1.203200	0.527160	0.839920	-0.451380	0.743990	0.089810	0.713680	0.304970	-0.889030	0.120500	0.652390	0.339640	-0.344660	-1.203000	0.117300	-0.266870	-0.758890		-0.219970	-0.679880	-0.951200	0.183560	-0.491870	-0.777360	0.660050	-0.755630	0.577870	-1.237000	2.261400	-0.692350	-1.564600	0.149330	-1.429700	0.672700	-0.070901	1.056800	-0.412660	-0.429770	-0.292100	-0.479660	-0.062508	-0.627100		-0.118790	0.548380	-0.378690	-0.040312	0.868640	-0.722270
YLR250W - DELETION	0.379730	0.267740	-0.045611	-0.637770	-0.212880	-0.100090	0.113330	-0.112910	0.124550	-1.137000	-0.621290	-0.210910	-0.171300	0.064204	0.178650	1.177400	0.482840		-0.176880	0.992630	0.385720	0.042019	-0.251970	-0.182320	-0.192500	0.432240	0.660390	1.530800	0.683180	-0.710260	0.013564	0.213570	-0.867690	-0.105990	-0.026592	0.917290	-0.312710	0.136230	-0.301790	-0.120990	0.324920	-0.337680		0.042744	0.416010	-0.295170	0.082164	0.085510	0.152370
YLR268W - DELETION	-0.462290	0.930730		1.805200	0.144630	-0.863090	-0.948710	-3.390500	-0.141130	0.654280		-2.027300		-2.869500	0.418820	-3.774000	0.312430		0.010275		0.906020	2.480000	2.871300	0.568740	-0.093657	0.276290	0.325280	0.327330	-0.723860	0.117420	-0.269060	-1.974500	0.703650		1.630500	-0.005300	-1.379000	-1.583600	-1.440200	0.900670	0.631640	1.740300				0.636650	-0.469360	-0.667890	0.442890
YLR292C - DELETION	0.420270	-1.959400	-3.397700	0.411940	0.158710	0.375120	-0.882480	-0.408750	-0.283800	-0.282230	0.338390	-0.469510	-0.131090	-0.301130	-0.093874	0.659400	-0.183570	0.199270	0.480140	1.010400	-0.374310	0.054130	1.232200	-0.643610	0.391550	0.575940	-0.776770	0.155600	0.167550	-0.295290	-0.607410	0.534730	0.253030	2.472100	-0.226510	0.195670	1.119800	0.933550	-0.307390	-0.774330	0.783760	0.206290	-0.185610	0.722700	-1.057200	-0.389220	-0.357970	-0.458910	0.703130
YLR350W - DELETION	1.408100	-0.909850	-6.834100	1.946900	1.319300	0.044645	-0.068443	0.331790	-1.820100	0.296570	0.065652	-0.207240	1.070100	1.232300	1.331300	-2.326900	1.239300		0.225980	-2.414000	0.322030	-0.574240	-5.156600	-0.032776	0.188980	1.676300	-0.018916	-0.180100	0.172190	-1.235200	0.573940	3.080600	0.769100	0.747240	2.553800	-2.471900	2.062200	0.079327	-0.254840	1.462600	-1.674400	0.833320		0.275770	-0.611300	0.487460	-1.864700	-1.130500	0.819880
YLR372W - DELETION				-0.135840	0.278490			-1.090900	-0.102800	2.250100						0.511490			0.277600									3.033600	-3.452500									-0.666580				-0.431950						-0.345500	-0.095062
YLR390W-A - DELETION	-0.539360	-1.156000	0.096970	-0.395670	-0.674030	0.209710	0.724210	0.349910	0.126970	0.040291	0.167700	-0.204090	-0.642850	-1.158200	0.460840	0.859850	-0.995330		-0.977430	-1.289900	0.669220	-0.369180	1.169000	-0.224770	0.755490	1.167600	0.045024	0.232660	0.510590	-0.464910	-0.054788	-0.960650	-1.088700	0.484520	0.561560	-0.131540	0.295500	0.015362	0.645960	0.184500	-1.053800	-0.060674		0.126730	0.797550	-0.193730	-1.039000	0.694540	-0.673070
YLR440C - DAMP	0.612120	-0.104930	1.256800	0.005661	0.546530	1.087700	-1.998000	-1.490500	0.215540		1.146400	-0.339370	-0.194620		-0.587990		-0.379310	0.147780		1.538400	-0.911850	0.312790	0.082483	0.064649	0.394400	-0.062063	0.837480		0.169060	0.150240	0.247540	-0.344770	-0.062340	1.464700	-0.109380	0.680670	-0.240490		-0.293960	0.428130	-0.776440	-0.076385	-0.382150	1.639800	-0.027835	-0.797100	-0.233140	-0.687920	0.878030
YLR450W - DELETION	-0.565800	-0.594010	0.342950	0.917200	0.194580	-0.054727	2.241000	1.229400	-0.039890	-0.318890	-0.606430	0.576010	-0.168770	-6.301200	0.562780	-0.281120	0.626380		-0.208370	0.634230	0.013130	1.699500	0.535410	0.203780	-1.011700	-0.211720	0.417240	0.179930	1.231000	0.125370	-0.423440	-0.119820	0.329910	-0.497250	0.252010	0.406100	0.232340	0.622990	0.252990	0.405610	-0.057543	0.505800		0.160220	-0.487590	-1.717100	-1.064000	-2.112300	0.569980
YML008C - DELETION	1.288800	1.278500	-6.503700	0.415450	0.840100	1.379000	0.006347	0.211640	-0.017997	-0.564760	0.399070	0.671040	-0.248730	1.463600	0.545060	1.148600	0.504970		0.595010	-1.532200	0.667570	-0.656130	0.271070	1.060800	0.249180	-1.063400	-0.138540	-0.249470	-1.755600	-0.416940	-2.517700	-5.290100	0.961480	3.443900	2.253900	0.401500	-0.067304	-0.965550	-0.547110	0.037266	-0.243230	-0.283360		-0.821270	-0.283250	-0.804550	-1.571900	-0.811980	0.572100
YML012W - DELETION	0.421450	-3.042600	1.396000	-0.622170	-0.210790	-0.285450	0.421360	-0.162000	-0.208670	0.353530	0.344850	-0.046703	0.325890	0.626810	0.203830	-0.763680	0.674380		-0.136120	0.235450	-1.019500	1.148000	0.596880	-0.096539	-0.027074	-0.445030	0.460320	-6.574600	1.390800	0.337520	0.053752	0.759850	0.296350	0.876460	-0.432860	-0.449340	0.794050	-0.581850	-1.139800	0.664740	-0.331980	0.762160		-0.303930	0.560020	-0.837280	-0.292370	0.053001	-0.345860
YML013W - DELETION	-0.628110	-2.883800	0.131690	1.308600	0.412770	-0.079896	-0.362720	1.233200	0.307550	-0.563960	0.658730	-0.240760	0.073124		0.832950	-0.557770	1.094000	-1.647200	-0.069431	1.072600	0.622900	-0.590030	0.037053	0.349150	-0.852620	0.612350	-0.283380	0.106810	2.199700	-1.065600	-0.474270	1.486400	0.709080	-1.120200	1.259600	0.904410	0.618280	0.073709	-0.066650	0.187370	0.700420	1.461000	1.781300	-0.475480	-2.444300	0.337690	0.494120	-0.338420	0.530620
YML019W - DELETION	0.225590	-4.005800	0.855940	-0.531960	-1.475500	0.492380	-1.393600	-0.343920	0.767100	-0.034293	-0.260620	-0.320600	-0.354850	1.007000	1.089700	0.780890	1.154500		0.792630	-0.338370	0.576440	-1.142600	-3.054500	-0.563860	1.610500	1.811300	-1.975400	1.029500	0.143190	-1.312600	1.037200	0.248640	1.652700	-0.154070	0.488840	-1.333000	0.159880	0.866980	-0.074682	0.420090	-0.295870	-1.310200		0.798170	-1.618100	1.771300	-0.854560	0.471960	0.863330
YML038C - DELETION	0.082529	0.535320	0.188670	0.570760	1.528300	0.805100	-0.582800	-1.158100	-0.337850	0.425460	1.372200	-0.578270	-0.257180	0.401780	1.305800	0.755910	0.391750		-0.622830	0.414090	-0.529310	-2.019900	-0.999130	0.340190	0.392400	1.517800	-0.045877	-2.869400	0.606350	0.688460	1.343200	-1.004800	1.745200	1.790900	0.866160	-0.034912	0.498060	-0.608410	-1.419000	-0.304550	-0.001089	0.237690		1.361000	1.340500	1.085300	0.702120	-0.457790	0.365710
YML048W - DELETION	-0.196850	0.404350	2.246200	-0.818300	0.491900	0.822260	-0.926200	0.245330	0.494160	-1.114800	-0.676900	0.422410	0.242800	-1.239100	-0.977370	-0.130140	1.095600		-0.982490	-0.463350	1.353000	1.019200	3.778600	-0.476930	0.379260	-0.263080	0.009631	0.387440	-3.513800	-0.312050	2.344300	-3.197700	1.972800	1.681600	-0.291930	0.712280	1.264200	-0.581710	1.534200	-0.394130	0.227400	-0.725050		0.270550	-1.548900	-0.167220	0.111130	-0.507610	-0.228730
YML055W - DELETION	-0.098769	-0.044581	0.392320	-0.666020	-2.257200	0.404660	0.656860	-0.524500	-0.385330	0.926860	-0.663800	-1.108100	0.166230	-0.937420	0.064141	-0.151410	-0.561310		0.078206	-0.494950	-0.125440	-0.433760	-8.644300	-0.478720	0.464730	0.733710	0.216500	0.470320	2.062500	0.135530	0.466040	0.028109	-0.132840	-0.576260	-0.137870	-1.110200	0.924810	0.003204	0.571920	-0.132600	0.490430	-1.397100		-0.258460	-1.063300	-0.098529	-0.371890	0.956300	-0.376380
YML059C - DELETION	-0.922290	0.315970	0.205070	-0.573250	0.632160	1.573200	0.754920	0.015020	-0.646770	0.430770	1.202300	0.350630	-0.510840	0.597400	-0.105990	0.727930	-0.727230		-0.215670	0.926320	-0.192770	0.340170	1.379400	-0.212620	-0.143950	0.910240	0.271560	-0.809640	1.984800	0.401380	0.330720	-1.575500	-1.976600	1.910500	0.451790	0.012672	-0.360960	-0.144160	0.638260	-0.524790	-0.160240	0.009435		1.229900	1.544500	0.439910	0.160840	1.335200	-0.444440
YML067C - DELETION	-1.105100	0.077754	-1.047000	1.193400	-0.271300	-1.837500	1.110400	0.581060	-0.840560	-1.126800	0.042152	1.070200	0.049637	1.320100	0.136920	-0.181140	-0.010227		0.519320	-0.107400	0.359000	1.372300	0.460650	0.087306	0.793630	-0.566650	0.473710	-0.116480	-1.564800	-1.243500	0.157050	2.208900	-0.768840	0.087576	-0.370810	1.406600	-0.143610	-0.113470	1.978600	-0.089673	0.372480	0.189200		-0.079987	1.248700	-1.324300	0.865630	-1.729600	-0.974030
YML071C - DELETION	1.456200	-0.187270	-0.454610	0.517990	-0.683890	2.360200	-1.123200	1.052700	-0.524910	0.977290	-0.842350	-15.661000	1.923700	1.052400	2.199100	-0.177990	-1.103500		0.436910	0.244680	2.304400	-19.806000	-2.971600	0.664350	1.430900	-0.647910	-0.107770	-9.905300	1.088300	1.126900	1.658000	1.666000	-0.072269	-6.724900	-0.141930	-4.053100	0.645530	0.512900	1.528700	-0.133820	0.233500	0.945900		1.449000	-1.529000	0.341120	-0.802130	0.874130	0.573310
YML075C - DELETION	-0.860430	0.876490	1.085200	0.389990	0.937540	0.804850	0.526360	-0.482920	-1.207600	0.000718	0.761050	0.762940	0.232270	-1.085500	0.232620	-1.136400	0.458540		0.186050	0.200030	-1.114600	1.603200	0.821070	0.210860	0.159980	1.123400	-0.098746	-0.587260	-1.461000	0.382030	-0.188260	-1.580100	-0.633430	0.652450	0.483910	0.315760	-0.958320	0.217120	-0.647660	-0.852440	-1.124800	-0.055887		0.481570	1.954400	-0.243810	0.920110	0.037457	-1.071800
YML101C - DELETION	-0.059970	1.621000	1.395700	-0.496890	0.735570	0.894170	-0.429070	-0.241420	-0.561950	0.705400	1.606400	-0.080617	-0.923190		-0.179560	1.788400	1.093300	0.539620	-0.936260	0.993880	-1.096800	0.349670	0.676940	-1.787000	-0.408480	-0.776650	1.325100	-0.297460	1.628700	-0.318300	-0.010119	-0.494660	-0.228940	1.330200	-0.337800	1.482100	0.758100	-0.018753	-0.487420	-0.034147	-0.490370	0.523410	-0.572560	0.254770	1.267100	-0.768020	-1.190300	-0.291790	0.328230
YML105C - DAMP	0.616550	-0.293440	1.190900	0.310630	1.119700	0.731820	-4.442800	-0.447560	0.125040		0.041099	0.412060	-1.307200		0.267950		-0.485010	0.433570		-0.619410	-0.295100	-0.357360	1.209900	-0.344450	0.226240	0.098361	1.294100		-0.041063	0.073746	-0.600150	0.166680	0.506160	0.098788		1.303100	0.805930		0.685620	0.539390	-0.718440		0.362340	-0.460770	0.380220	-0.719470	-0.146350	-0.681020	1.675800
YML125C - DAMP	1.260600	-3.853800	-1.532100	0.014401	1.728300	-1.834800	-2.824300	1.608800	-1.327100		1.164900	-1.805800	-0.990940		2.844600		-0.266450	0.500900		1.143100	-1.213900	-1.062300	-0.984350	-0.173810	-2.229600	-3.558900	0.829200		0.932190	-1.035800	0.667570	2.049900	1.863200	-1.127400		-0.446670	2.910200		-1.360800	-3.921800	-0.611940		2.737500	0.076215	-3.296300	0.444160	-3.989400	-0.275700	-0.322750
YML130C - DAMP	-1.653700	-0.187920	0.773270	0.823680	-0.193980	0.438130	-0.342060	0.212910	0.274690		-1.897400	0.485390	-0.092039		-0.066665		0.151850	0.635630		0.392040	-0.046385	0.532390	0.764280	0.138750	0.049813	0.093836	0.433520		0.023179	-0.025486	0.076464	-0.309620	0.104490	0.558690		0.672240	-0.398600		-0.024603	0.158080	0.441600		0.220670	0.077093	0.247730	-0.448680	-0.139980	-0.152370	0.042623
YMR010W - DELETION	-0.512520	-4.810400	2.017900	0.599280	0.541110	0.115740	-1.630000	-1.177400	0.329540	0.444400	0.504780	0.458970	-0.589800	0.097320	0.053319	0.547830	-0.328420		0.741610	0.204590	-1.321500	-1.739100	-0.395140	-1.027600	-0.109120	-0.325530	0.178170	-9.925900	-1.749100	-0.297140	1.159600	-0.106130	0.337580	-1.179500	-1.003800	-0.418010	-0.690550	-0.582990	0.419090	1.793600	-0.147390	-1.162500		0.558270	0.320020	-0.370760	0.241550	-1.065100	-0.182880
YMR015C - DELETION	0.990560	-0.651610	4.049300	-0.189130	0.701110	0.798390	-0.695590	-0.348520	-0.821820	-0.226650	0.864980	0.281520	-0.609690	2.452600	0.078871	0.008263	0.245610		-0.197010	-0.757750	1.211200	-0.240940	1.682500	0.353190	0.741900	0.017333	-0.078165	-1.181500	-0.489420	-0.120470	0.929260	-2.672800	0.730840	1.475200	0.944100	-0.362710	1.015900	0.567620	0.468160	-0.395200	0.394980	0.306800		-0.203840	2.032500	0.309130	-1.042300	0.269070	0.300650
YMR022W - DELETION	-0.424330	0.683660	-1.107800	1.104700	-0.097972	-1.398200	0.720640	-0.772040	0.309770	0.544290	1.519100	0.991300	-0.321890	0.677130	-0.835860	0.060023	0.854280		0.003551	0.357410	-0.793990	0.369480	0.748910	-1.324800	0.174140	-0.564390	0.937600	-1.469700	-1.298300	-0.486300	0.993400	-7.693600	0.617260	0.590890	-0.044808	1.759200	0.089143	-0.468680	-1.012600	-0.868940	-0.504270	0.488600		-0.015886	2.260300	-0.112180	-0.232890	-1.504300	0.409260
YMR029C - DELETION	-0.078744	0.105290	0.886920	0.261100	0.391610	-1.169400	0.748270	0.685930	0.073038	-0.681890	-0.803350	-0.537620	-0.251030	1.248700	0.193510	0.524630	0.734900		-0.019847	-0.324890	-1.101000	-0.226680	1.430200	0.388940	-0.626270	0.786310	-0.094168	-0.007585	-0.278420	0.311730	-0.090188	-1.298400	0.548660	-0.071225	-0.086106	0.473120	-0.340420	-0.502340	0.943590	0.437740	-0.432710	-0.016900		-2.061200	0.856330	0.838900	1.122600	-0.857900	-0.215820
YMR031C - DELETION	-0.286990	0.744630	0.540990	0.310960	0.786170	-1.030500	-0.552300	-1.002500	0.395550	-1.051000	0.225590	0.509440	-0.217810	0.104140	-0.472090	-0.608640	0.861690		0.038697	0.125280	0.017470	-0.920710	-2.340400	-1.077300	-1.580300	-0.043931	0.917490	0.045600	-1.267800	-0.510860	-0.073482	0.369540	0.325020	-0.160940	-0.676850	-1.054900	-1.068500	-0.418640	-0.592480	-0.280690	0.519990	0.605690		-0.395790	0.395020	0.630160	0.288790	-1.960000	-0.057454
YMR052W - DELETION	-0.810450	0.431280	2.093000	-0.233520	-0.124920	-0.383270	-0.544900	-0.098756	-1.045100	0.131480	0.001628	0.987140	-0.432940	2.342500	0.326110	-1.091100	0.325620		0.048454	0.435100	-0.797510	-1.545000	1.116600	-0.522100	0.489810	-0.467730	-0.790020	1.055100	1.600200	1.816500	0.033488	-3.256100	0.150340	0.690480	0.430290	1.742900	-0.220540	0.147090	-0.009521	0.577840	0.343520	1.128100		0.051954	1.166900	0.202630	-0.333490	-0.781180	-0.219210
YMR054W - DELETION	-1.014600	0.392940	-0.633930	-0.269240	-0.695140	-0.374330	0.409910	-0.064104	0.745450	0.078800	-0.147170	0.480600	0.006905	-0.245310	-0.850800	-0.051885	-0.121890		-0.274590	-0.528960	0.249520	-2.328700	1.145300	0.026787	-0.466360	1.367800	0.463460	0.796040	0.182390	0.182560	0.902010	-0.404330	0.216690	-2.891300	-0.296230	0.137650	-0.912220	-0.368170	-0.198260	1.262100	0.222480	-0.196620		-0.202000	-0.659190	0.405510	0.945890	-0.481220	-0.288420
YMR065W - DELETION	-0.644560	0.436400	-0.224270	-0.948130	-0.101390	0.195270	0.975640	0.767310	-1.152900	-0.057054	0.350360	0.749830	-0.266520	0.705580	0.282620	-0.278020	-0.402630	-1.223200	-0.323150	-0.338250	0.716170	-0.538600	0.291450	-0.050683	0.137550	0.032675	-0.276920	1.353800	0.417270	-0.864470	0.046203	0.621620	-0.885990	-0.399650	0.043941	-0.757020	-0.663590	-0.081954	0.275240	0.249350	-0.537120	-0.415200	-0.486790	-0.843390	0.273400	0.535600	0.027488	0.171680	-0.712150
YMR119W - DELETION	-0.028130	0.113260	-0.760280	0.073360	0.327860	-1.094700	0.164780	-0.499180	-0.544220		0.078420	0.352120	0.276790		-0.141440					-0.163390	-0.343360	0.533430	0.389880	0.210750	0.081510	0.603780	-0.092691			0.195950	0.436010	0.395180	-0.121390	1.436500	0.387490	0.365730	-0.458890		0.419210	-0.246730	-0.064036			-0.677490	-0.310310	0.563260	-0.563790	0.560380	0.359820
YMR122W-A - DELETION	0.175540	0.219110	-1.235200	-0.745960	0.115470	0.008692	0.408650	0.508930	-0.054348		0.052140	0.090248	-0.754770		0.518520					0.549130	-0.888400	1.484700	0.407700	-0.314180	-0.658970	0.525990	0.575560			0.597890	0.764290	-0.383970	-1.217700	1.672700	0.078517	0.437880	0.156620		-0.646200	0.184180	0.703400			0.303820	1.084400	1.239800	0.835910	0.700110	0.438160
YMR123W - DELETION	0.233190	-1.630100	-5.053100	-1.456600	0.253460	0.692030	-0.316580	-1.888300	-4.430800	0.782980	0.377310	0.395280	1.046100	2.206000	2.118800	1.404900	-2.008200		0.479340	-0.919390	1.777300	-8.175900	-2.277300	-1.335400	0.453150	0.335810	-0.013554	-8.210800	-0.390270	-1.450700	0.642980	-0.648870	0.255790	-2.304500	-2.586600	0.152800	0.586680	-0.616080	-1.068200	1.709400	0.980270	0.926230		0.727150	-3.741400	1.409900	0.412340	-0.240560	0.429310
YMR134W - DAMP	-0.184740	1.199900	0.506520	-1.334200	-0.247290	0.024576	0.275980	0.346150	-0.671190		0.914020	-0.200220	-0.152140		-0.140940		-0.611770	0.266660		0.069549	0.405620	0.968410	0.168320	0.783140	-0.652160	-1.009400	0.553940		0.290530	0.091226	1.020000	-0.832180	-0.812070	-0.018062	-0.357910	0.043239	-1.035300		-0.182710	0.645790	0.140030	0.799660	0.151870	0.394300	0.322020	-0.446080	0.223030	-0.504730	-0.568290
YMR149W - DAMP	0.487620	0.142190	0.229730	0.262940	0.259870	-0.048479	-2.640300	0.496150	-0.454550		-0.229900	0.438670	-0.049607		-0.503820		0.211500	0.670540		-0.359830	0.479630	1.142700	1.027700	0.174440	0.307420	-0.177060	-0.279290		0.326080	0.056348	-0.188370	0.566060	-0.168660	-0.079655		0.112070	0.227730		0.482180	-0.645000	-0.250350		0.089390	-0.139560	0.272530	0.005891	-0.078490	-0.012410	-0.285370
YMR152W - DELETION	0.029638	1.232600	-1.259100	-0.165410	0.415580	0.485920	0.476030	0.429970	-0.484550	-1.131000	0.696120	-0.038227	-0.394370	0.831420	-1.143200	0.240980	0.803660		0.174730	0.437120	-0.718990	-0.364150	-0.491430	-0.012953	-0.293680	0.740660	-0.086413	-0.054975	-1.258600	-0.652740	0.258760	-1.279700	0.113090	0.481690	-0.710170	-0.060550	0.432290	-0.009339	0.464350	-0.165740	-0.416140	-1.521600		0.546200	1.702200	0.379120	-0.058829	0.041248	0.010056
YMR161W - DELETION	-0.698890	-0.353580	-0.322670	-0.383720	0.378350	-0.835020	0.294750	-0.882670	0.038275	0.338280	0.501480	0.109650	0.237320	-1.231700	-0.344850	0.400040	-0.327040		0.397770	-1.920900	-0.844340	0.761970	-2.700900	-1.010000	0.534380	-0.381570	-0.004073	-1.587200	-0.442070	0.210780	1.087800	-10.529000	0.370970	0.231860	-0.320460	0.347800	0.254540	0.783630	-1.318700	-0.050713	-0.130120	-0.682620		0.101240	0.692510	-0.870360	0.840320	0.119810	0.768820
YMR163C - DELETION	0.718080	0.998370	0.694390	0.018890	0.327430	-0.379550	-1.240800	-0.470510	-0.107140	-0.684650	0.467570	-0.998590	-0.476070	-0.193490	-0.787250	-0.493370	0.702260		-0.566440	0.748130	0.003878	-0.058560	-0.984360	-1.155100	-0.152330	0.598700	0.440790	0.508420	-0.624070	0.165720	0.059034	0.032803	0.879080	0.797630	-0.898880	-0.154860	0.224410	-0.090337	-0.994390	0.238770	-0.711120	0.289820		-0.080757	0.821590	0.447470	-0.055571	0.351390	0.795440
YMR183C - DELETION	-0.018721	0.915150	-3.944100	-0.675570	1.525100	0.478070	0.415280	0.042998	0.129770	0.393460	0.243700	0.277440	0.313630	-1.807500	-1.301300	0.990640	0.033885	0.166380	0.692630	-5.074700	-0.299150	0.538690	3.394300	0.022076	-0.798370	-1.747100	0.815470		-8.010400	0.830910	1.529900	1.404600	0.202380	0.756020	1.654100	0.623320	0.820210	0.213600	0.701000	0.017202	-1.313500	0.819240	-5.266400	-1.003500	0.074933	-0.345170	-0.849850	1.531500	0.476220
YMR200W - DAMP	0.694180	-1.411000	-1.052600	-0.437850	0.968350	-1.838300	-1.834900	0.968570	-0.943560		-2.298300	0.118170	0.116110		1.168500		-0.388420	1.691000		0.700880	0.777230	-0.481570	-6.782100	1.059700	0.886910	1.377400	-9.266600		-0.918610	0.077578	-0.157100	0.544530	0.703890	0.668010	-0.066138	-0.186380	0.634980		0.204390	-1.116600	0.972720	-0.535080	-0.420850	0.419490	-0.278570	0.062822	0.279180	-0.501180	0.964710
YMR202W - DELETION	1.464400	0.732660		0.245590	-0.779060	-0.376730	-3.247000	0.850940	0.817220	0.909740		0.459050		1.941900	0.194110		0.434700		-1.969700		-3.327100	0.127250	-0.224360	-0.482160	-1.576500	-1.639300	0.715620		-3.452000	-0.286790	-2.668100	0.616720	0.601440		-0.470180	0.929270	0.922900	-0.655890	0.442200	0.322060	1.708000	0.303070				0.663680	-0.015312	-1.207400	-0.037687
YMR214W - DELETION	-0.067164	2.383700	-0.492770	0.372690	-3.716400	-1.408700	1.037000	0.341760	1.546500	0.235150	-0.816190	0.380840	0.170370	0.343050	0.257230	0.040778	1.391800		-0.329300	0.201540	-0.854960	2.515700	1.136900	0.466120	0.124550	0.658240	-13.061000	0.368620	-0.899490	-0.061874	0.728390	0.652600	-0.152960	-0.196940	-0.138640	-2.117000	0.753320	-3.052600	-1.252200	0.357410	-0.165970	-0.484110		-0.947230	0.742470	1.333500	-0.242990	-0.193030	0.665430
YMR215W - DELETION	-0.752910	0.496620	0.299270	-0.028820	-0.034726	-1.632000	0.020013	0.425060	0.816730	-0.651540	-0.573510	-0.584610	1.188700	-0.546240	-0.470860	-0.217030	0.335890		0.057475	-0.774940	0.507120	1.446400	0.892100	1.078500	-0.531560	0.035631	-0.182790	0.159310	-0.265590	-0.521980	-0.683100	0.328910	-0.565440	-1.067500	-0.380880	-0.043339	0.425290	0.530750	0.224200	-0.193300	0.321670	0.196050		-2.712500	1.668300	0.385360	-0.535660	0.304050	-0.206970
YMR251W-A - DELETION	0.005842	-0.141430	0.850190	-0.185750	-0.139320	0.014404	-1.132300	-0.150620	-0.764670	-0.570040	1.062600	0.185520	-0.720890	-0.746390	-0.308450	-0.574100	0.011921		0.532880	0.295500	0.112920	1.383000	0.086522	-0.468110	0.554900	0.114930	-1.332800	-0.361920	-0.985790	-1.349400	0.906830	0.653850	0.586370	0.596450	0.271230	0.801570	-0.870660	-0.134350	-0.390020	0.102930	-1.898800	0.147260		0.420540	0.706740	-0.123640	-0.288750	-0.462800	-0.124020
YMR253C - DELETION	-0.322520	0.721530	-0.105630	0.237590	0.196500	-0.589620	-0.707640	-0.585590	-0.013789	0.062596	-0.114390	0.413250	0.718490	-0.102380	-0.309310	1.017400	0.181660		0.234260	0.540470	-0.962700	-0.748130	0.770190	-0.504680	-0.328400	-0.235450	0.619470	-0.038622	-0.717170	-0.674090	-0.487840	0.684590	-0.124240	-0.147860	-0.199650	0.480840	-0.117150	0.517550	-0.031276	0.442060	-1.370900	-0.383640		-0.820430	1.239900	-0.165730	-0.150660	-0.421130	-0.260980
YMR264W - DELETION	0.156630	-0.049240	-1.248000	-0.422470	-0.124690	-0.254540	-0.148310	-0.160020	0.525870	0.072064	0.509950	0.617500	-1.398400	-0.372970	-0.748010	0.775040	-0.641310		0.483940	-0.122770	-1.113100	0.154480	0.349090	0.626470	-0.877380	-0.515640	0.435640	-0.398660	1.033300	0.053107	0.745160	-8.227100	-0.177310	1.225900	-0.402330	0.474450	-0.586370	-0.046501	-0.261770	0.287310	-1.246900	-0.870120		0.020129	0.142130	0.491400	-0.712130	-0.029031	-1.005000
YMR272C - DELETION	0.138600	4.688400	0.796640	2.590500	1.385200	-0.701420	0.644540	-3.451100	-0.751200	0.639170	0.728330	-2.772800	0.537450	1.734600	0.573170	-8.843600	0.566120		-0.360710	-2.467900	-1.586000	-1.633800	-5.697600	0.037073	-3.895000	3.174700	2.535900	-5.679100	-0.362570	-0.648430	-1.233600	1.464700	1.600300	0.033475	5.514400	-3.537300	1.894400	-0.302940	-1.893800	0.318420	-2.301600	-0.090478		-0.013508	4.113600	1.688700	0.355500	-0.634980	0.808830
YMR274C - DELETION	0.047547	-0.574020	0.253990	-0.338620	1.199700	-0.591170	1.108300	-0.493840	0.077908	0.130310	0.222200	-0.747320	0.519950	-0.429120	0.470160	-0.512680	-0.612060		0.016300	-0.403280	1.552400	-1.267000	-0.139730	-1.031900	-0.042583	0.288230	0.370890	-1.112800	-0.514130	-0.529880	0.822360	-0.551750	0.059155	0.806340	-0.835780	0.852860	0.138690	1.090000	0.111060	-0.509990	0.623720	0.571020		-0.531300	-1.376400	0.448000	-0.596400	0.829000	0.378240
YMR292W - DELETION	0.240780	0.253710	0.282670	0.937170	0.622030	0.541370	-0.512400	-0.127440	-0.281650	0.005853	-0.189460	-19.084000	-0.025617	-0.723860	0.847210	-3.013000	0.903430		0.644320	0.478630	0.158340	1.479900	0.609940	0.170220	0.719400	1.111500	0.120330	-0.369950	-1.687600	0.257130	0.424390	0.933700	0.243550	0.683940	0.133760	-1.172400	0.363660	1.041900	0.633470	0.498270	-0.752620	-0.136100		-0.621850	0.166270	-0.000826	-1.103900	-0.365120	1.087500
YMR299C - DELETION	-0.098894	0.011937	-1.248000	-1.098000	0.555090	-0.469790	-0.008905	-0.555120	-0.042590	-0.624530	-0.199370	-0.221900	0.944760	1.008800	0.415210	-0.688700	0.159370		-0.044412	-0.056002	0.592870	-0.437710	0.171290	0.498210	0.426280	0.765890	0.247270	0.026462	0.292480	0.041813	0.169840	0.700440	-0.464840	-1.413600	-0.590010	-0.662880	-0.754180	0.216670	-0.156510	0.580810	0.209150	1.223900		-0.534550	-0.100130	-0.395150	0.998950	0.385250	-0.781290
YMR307W - DELETION	-0.694110	-6.971400	0.399270	0.799020	-5.229400	-0.225240	-0.587820	-0.632330	-1.410500	1.934700	-2.184700	-0.489900	0.880850	4.216700	3.926100	0.062134	0.593460		-0.525600	-0.731070	-1.269800	-6.319400	-9.898700	-0.704380	1.535700	2.511700	-8.447200	-1.161400	-0.929310	-1.221600	2.159500	0.091122	0.752190	-2.586600	-0.074210	-3.267700	-0.444610	-0.005477	2.067600	1.889800	3.482600	-0.306830		-0.220060	-5.745100	0.517150	0.099372	0.536530	1.278400
YMR313C - DELETION	-0.272210	0.283970	0.905880	0.214020	-0.888860	0.487910	0.709120	0.913150	-1.437800	0.030341	0.420400	-0.907000	-0.222050	2.548600	1.022900	-0.704760	0.516110		0.112830	0.209710	1.283800	0.443020	0.601880	0.818480	0.358020	1.037400	0.933960	-0.303790	0.114590	1.267300	1.354000	0.501240	0.307840	0.460450	-0.105420	1.375500	-0.315200	1.073100	1.013100	-0.193740	-0.244490	-0.348580		-0.396910	0.476950	-0.213370	1.964100	0.652430	-0.108790
YNL006W - DAMP	0.182620	-0.422960	1.156800	-0.316340	-0.623920	0.049569	0.047551	-0.430840	0.382400		-0.014115	0.904470	0.096730		-0.433210		-0.411130	0.862480		-0.856370	-0.447000	0.575150	0.575160	1.260400	-0.572500	0.033725	0.074762		-0.331290	0.179940	-0.429490	0.699060	0.316410	-1.132000	0.133120	0.301540	-0.480900		0.316940	-0.778390	0.290400	0.577810	0.860970	0.372320	-0.013079	0.389810	-0.733280	-0.650230	-0.081553
YNL008C - DELETION	-1.706300	0.349850	-0.348500	-0.430900	0.919720	-0.259810	0.296500	0.183270	-1.258000	0.494830	0.651200	0.210110	-0.376400	0.727600	-0.111760	0.859230	-0.233130		-0.001247	0.235660	-0.130760	1.186600	0.917490	0.829840	-0.108650	-1.534600	0.001303	-0.227460	0.853690	0.746400	0.471230	-0.732800	-1.767600	0.634880	1.114700	1.302300	-0.892190	0.028552	0.100110	-0.904610	-0.409830	-0.437170		-0.139810	1.324400	0.342220	0.806740	0.075921	0.276340
YNL041C - DELETION	0.487940	-1.727200	-1.158200	0.484890	0.326620	1.992000	-1.702100	0.672130	-0.245090	0.525370	-1.324400	-9.864500	1.457500	0.452850	1.180500	-1.264700	-0.345430		0.079258	0.140180	0.940030	-20.733000	-2.217500	1.280700	1.465400	0.425710	0.538190	-11.878000	0.537300	0.876190	-0.050265	0.621550	0.685610	-7.683400	0.351260	-3.885900	-0.445520	1.389100	0.078560	0.594440	0.706110	0.248990		-0.033875	-1.341900	0.516270	0.042623	0.954330	0.027087
YNL044W - DELETION	0.052618	0.310190	-7.230500	0.011802	0.058334	-0.167540	-0.250820	0.672880	-0.433500	0.357390	0.680240	1.203400	0.468100	1.433200	0.012351	0.811580	0.011505		-0.378820	-0.451920	1.084600	-1.280400	-0.717980	1.014500	-0.212880	1.147200	-0.005568	0.595540	1.723400	0.399510	1.255900	0.183160	-1.717100	-0.195830	0.877150	0.493890	0.849830	0.942300	0.195100	-0.926760	0.676370	0.748570		0.095098	-0.718730	0.708110	0.916580	0.745960	0.159310
YNL046W - DELETION	-0.373270	0.724840	-0.159900	-0.510130	-0.422560	-0.397390	-0.796560	0.474450	0.136670	-0.122980	-0.144830	-0.437060	-0.537470	-0.822590	0.039923	0.104750	0.515020		-0.334610	-0.069685	-0.733230	-0.998330	1.663400	0.790030	0.714320	1.092500	1.102900	-0.965270	0.491040	-0.962930	0.160100	2.742000	-0.697160	-0.830070	1.765100	-1.184100	-0.013884	-0.175480	-0.008980	-0.356060	-0.180620	-0.246950		-0.431620	1.593600	-0.240130	-0.410770	-0.376690	-0.035959
YNL049C - DELETION	0.253030	0.927040	1.228800	-0.105480	0.681140	0.940850	0.771530	-0.267790	0.025048	-0.042331	0.287010	0.050793	0.007431	-0.877180	1.020100	0.101600	-0.132910		-0.062646	-0.086069	0.261600	0.143280	0.664760	0.010815	-0.236570	-0.503630	0.014296	-3.757600	-0.275270	0.319220	0.407160	0.987070	-0.843190	0.511340	1.143900	0.797690	0.899380	0.404310	-0.403740	-0.060715	-1.270300	-0.012907		0.064802	1.276800	0.115460	-0.462400	-0.935360	-0.067969
YNL051W - DELETION	1.028800	-0.952740	-0.124850	-0.383640	-0.795090	2.419900	-1.397900	0.645090	0.019767	0.393290	-0.040032	-14.041000	1.519200	-0.349750	1.957900	-0.956700	-0.586680		-0.333630	0.781530	1.144700	-17.872000	-1.863800	0.337260	1.488500	1.700500	0.533980	-7.388500	0.063776	0.515490	0.155220	0.123990	-0.707600	-6.032200	0.571050	-2.333900	-0.169780	0.073612	0.722980	0.372230	0.723920	0.751960		0.424410	-0.591610	1.557600	-0.378430	-0.142320	0.167860
YNL095C - DELETION	-0.129210	-0.305540	-1.702500	-1.049900	0.255530	1.415100	-0.132190	0.258370	-0.213620	0.273050	0.443270	-0.263800	0.286120	-0.550360	0.387640	1.104200	-0.425890		-0.184990	0.164700	0.925840	-0.579670	0.476920	0.974020	0.756570	1.477300	0.404120	0.471880	1.433800	-0.868670	0.330670	0.877750	-0.514050	-0.079246	1.306900	0.095719	0.954740	-0.527550	0.222460	0.413170	-0.847340	-0.853670		0.926390	0.175470	-1.218100	-0.099488	0.987970	-0.194220
YNL111C - DELETION	0.399430	-0.308020	-2.639300	-0.081978	0.209930	-0.959130	0.198050	-0.747040	0.257520		0.538200	0.881970	-0.605670		0.520780					-0.418800	-0.027587	0.094530	0.092791	-0.464450	0.447230	0.691430	0.676550			-0.290620	0.906030	-1.298300	0.062922	-0.006372	0.650240	1.229000	1.232800		-0.768880	0.615950	-0.047604			0.645700	-1.473500	-1.044800	-1.033000	-1.308000	-0.968080
YNL125C - DELETION	-0.005446	0.479080	-0.043560	-0.473450	-0.066926	-0.105670	0.240920	0.006305	0.007265		-0.620990	-0.331570	0.112540		-0.238210		1.042700	0.202200		-0.196580	0.173200	-0.005359	0.432010	0.355220	0.142260	-0.002360	0.493830		0.092395	0.069323	-0.115550	0.276700	-1.059100	-0.127000	-0.043411	-0.446100	-0.673610		0.204680	-0.048386	0.101870	-0.282670	0.120740	-0.195290	0.222310	-0.689740	1.132800	0.210280	-0.174590
YNL130C - DELETION	-0.361460	0.185810	-1.070700	-0.097273	-0.744240	-0.787670	0.382180	-1.052100	-0.555290	0.103660	0.303360	-0.151560	1.116400	-0.613160	0.302180	1.683800	-1.918700		-0.575490	-0.963490	1.273400	-0.714530	1.427500	0.648520	-0.279260	-0.353910	-1.314400	1.646800	1.487900	0.226410	-0.203210	-0.674150	-0.447900	-0.489100	0.350860	0.286110	0.082066	0.980630	0.989140	-0.087956	-0.193820	0.193190		-0.993300	0.853580	-0.506440	0.733690	1.149700	-1.149300
YNL146W - DELETION	-0.151280	0.280380	0.226670	0.962890	-0.097737	-1.395600	-0.422310	-0.529060	-0.069785	-1.185600	0.067216	0.431700	-0.530870	0.460360	1.032100	-0.894330	0.629490		0.009194	-0.229390	-0.806290	0.698010	1.108000	0.587490	0.537200	-0.260330	-0.302810	0.856760	-0.803470	-0.873320	-0.807890	-0.052586	0.742540	0.748940	0.113090	0.597540	-0.118910	0.002589	-0.157100	-0.594960	-0.716300	-0.856950		-0.018063	0.467700	-0.500380	-0.286580	-0.675900	-0.596160
YNL153C - DELETION	0.024590	0.099461		-0.379200	-0.213380	0.846830	0.976130	-0.743420	-0.638010	-7.387400		-0.361700		-0.707800	-0.283800	-1.255800	-0.752000		-0.926680		-1.251400	-0.668260	-7.505500	-0.117720	-0.956130	-2.113300	0.721390	1.159200	-0.479490	-0.182380	-1.177700	0.532370	0.242380		-2.065600	1.572000	-0.028061	-0.060420	-0.897130	-0.174590	0.446010	-0.030746				-1.312400	-0.692080	0.301340	-0.801400
YNL156C - DELETION	-0.797430	-0.069523	-0.495070	-1.161900	0.110730	-0.537530	1.165000	-0.995020	-0.014724	0.718580	0.766160	-1.008500	0.276560	-1.767400	-0.092600	-0.413160	0.259450		-0.340480	-0.132510	-0.232650	1.751000	-0.186200	-0.299000	0.150200	0.150660	-1.410800	0.428760	1.507600	-0.580140	-1.454700	-0.146620	-0.689440	2.483300	0.532800	0.888090	-0.708130	-0.506110	0.322680	-0.695680	-0.341510	-0.239500		0.779060	1.686100	-0.642950	-0.930550	1.097100	-0.452380
YNL181W - DAMP	0.151550	0.881810	-1.078200	-1.809500	0.388620	0.281200	-2.373000	0.394560	-0.056070		0.741040	-1.168800	0.842320		0.622710		0.104680	-3.555700		-1.542000	-0.558380	-0.193040	-0.314540	1.998500	-0.508180	0.150480	0.312200		0.111010	-1.130100	0.529180	-0.171410	0.288610	0.713550	0.180830	1.117900	-1.234500		-0.763260	0.362170	0.247700	0.735520	-0.410830	1.378400	-1.259100	-0.585690	0.847330	0.079808	-0.134030
YNL190W - DELETION	0.247370	0.634340	0.731380	0.042253	0.543440	-0.179890	0.136670	0.469000	0.277050	-0.889900	0.022437	-1.424000	-0.052458	1.144500	-0.062119	-1.889800	0.094354		0.069380	-0.284640	-1.118600	-0.001979	-0.557240	-0.352650	-0.234450	0.950970	0.232410	-0.086583	-1.280700	0.313740	-0.302420	-0.063138	0.033077	0.327880	-0.123110	0.237640	0.470820	0.087237	-0.264490	0.388660	-0.613360	-0.630870		-0.743170	-0.147350	-0.069649	-0.744210	-0.915580	-0.034722
YNL194C - DELETION	-0.364860	0.239840	-0.437650	-0.562380	0.053660	0.399080	-0.410170	0.290610	0.681790	-0.151960	-0.214580	-0.466360	-0.396680	-0.454860	-0.771740	-1.592000	-0.479290		-0.485670	1.297200	-0.377120	1.024200	-2.764600	-0.247260	-0.299280	0.560600	-0.128690	-0.017762	-0.436360	0.225830	-0.640200	-0.053696	0.498780	0.486640	-1.475900	-0.622400	0.285020	-0.307420	-0.107570	-0.267940	-0.535970	-0.419920		0.271970	0.594680	-0.470880	-0.235400	0.600700	0.276590
YNL219C - DELETION	-0.828560	-1.677900	-1.510200	-0.349960	-0.411390	-0.430410	0.547700	-0.460010	-0.432850	0.897800	-0.463450	-0.354760	-0.452960	0.211200	0.451660	-2.199600	-0.711090		0.205700	0.259820	-0.967560	-1.027000	-3.248300	-0.131890	0.026609	0.344310	-0.542350	1.100300	0.178010	-0.475610	-0.061179	-0.678460	-0.166660	-0.410930	-0.171410	-0.764870	-0.189250	-0.456870	-1.121800	0.588640	-1.447900	-0.012174		-1.220300	0.030780	-2.091900	-0.528890	-0.189960	-0.529730
YNL238W - DELETION	-0.654260	-1.426100		-0.117690	-0.629550	1.304000	0.100920	-0.648570	0.001466	0.564930		-0.644600		2.576500	-0.640310	0.536250	-1.457600		0.428770		0.008108	-3.698400	-2.691000	-0.455390	0.002468	0.288750	-0.887540	-7.567500	0.004507	-0.132230	0.973960	1.400300	-1.332600		-1.303600	-0.049236	-0.755320	-0.379870	-0.619770	0.136620	1.079800	0.768570				0.338090	0.682110	0.661110	0.097960
YNL258C - DAMP	-0.076401	0.890130	-3.907100	1.147400	1.158800	0.520600	-0.014335	-0.854720	0.088687		-0.135890	1.210600	-0.140190		0.362540		2.320800	-1.318000		-2.870600	-0.336620	-2.100500	-1.292700	-0.925900	1.140500	-0.214190	-0.038557		1.508300	-0.412810	-0.422330	-0.672490	0.169050	0.227910	0.091008	1.027900	-0.193270		0.404190	0.949540	-0.162900	-0.102370	0.340950	0.344930	-0.173070	0.099684	-0.787770	-0.206340	0.972920
YNL280C - DELETION				-0.125760	-0.718300			-0.100820	-0.185470	-0.018349						1.237600			0.379840									-0.071320	-0.103700									-0.031588				0.663660						0.355390	0.501560
YNL297C - DELETION	-0.288250	-5.287200	-2.134700	-0.296050	-0.078283	0.313520	0.655390	-0.296430	-0.015833	-0.647600	0.012061	2.044900	0.332950	-7.682500	-1.146600	-0.450570	-4.227400		-0.214390	1.853200	0.679840	-9.184900	-0.448820	-0.334450	-0.534480	0.547190	-0.244390	-2.786400	-0.122950	0.220060	0.781960	-4.463600	0.934220	-1.055200	0.696450	0.980600	1.756600	0.227070	0.057481	0.246310	0.685290	0.304190		1.665000	-5.224400	0.197970	-0.456060	-1.188900	0.603670
YNL300W - DELETION	0.467760	0.944600	0.305150	-0.990150	-0.578470	0.701710	0.313270	1.121500	-0.571180	0.618150	0.220000	0.852880	-0.128790	-0.821870	1.038200	1.241500	-0.409740		-0.243710	-0.373090	1.889200	-1.657600	2.303700	0.798100	0.513340	-0.020186	0.899120	-0.335540	1.967800	-0.640790	-0.244550	0.310970	-2.055400	0.545510	0.856760	-0.739710	1.917600	-0.258630	0.411010	-0.119890	0.772700	1.494200		-0.083505	0.484700	-1.249000	-0.403140	0.785770	-1.074000
YNL323W - DELETION	0.106440	0.861470	-13.546000	0.490330	-2.281000	-0.119670	0.534460	-0.229510	0.403710	0.241760	-0.412610	0.521690	0.237930		-0.082214	-0.327370	0.528380	1.604600	-0.032759	0.436960	0.093926	-0.197270	0.410090	0.863610	-0.046053	-0.127590	-0.052481	0.778910	-1.882900	0.239230	0.132280	0.903200	-1.184200	-0.860500	0.054712	-0.139980	0.120060	0.309800	0.647350	-0.480590	-0.017433	0.003050	-1.004000	-1.091700	0.600180	-0.973700	0.685460	-0.004538	0.378950
YNL327W - DELETION	0.709480	1.115900	0.627690	0.754210	0.584380	0.252750	-0.776190	-0.261320	-0.312630	0.082647	0.646030	0.840870	0.038007	0.569450	0.284210	0.344570	-0.444980	-0.101280	0.014404	1.119300	-0.057364	-0.303510	0.269270	-0.600240	-0.053342	0.176660	-0.670250	0.981150	-0.562230	-0.206000	-0.108610	-0.559740	0.838250	0.949190	-0.786800	-0.161240	-0.449540	-0.667330	-0.038475	-1.034700	-0.149800	-0.084263	-0.084417	0.780680	0.857130	0.219560	0.546830	-0.151070	0.872100
YNR008W - DELETION	-0.991370	0.225890	-1.063200	-0.597020	-0.196630	0.430510	1.016800	0.353580	-0.270210	0.182260	-0.574120	-0.120470	0.145700	-0.276750	0.569560	-1.873900	-0.015970		-0.116290	-0.408000	0.602110	0.771030	2.159100	1.252800	0.423470	-1.196900	-0.108840	-1.094600	0.835790	1.201200	-0.261640	0.760040	-0.351660	0.231860	0.105000	0.130950	0.287830	-0.831650	0.174580	-0.590670	0.535250	-0.901920		0.036026	0.052684	-1.024300	-0.060362	1.331900	-0.709210
YNR013C - DELETION	-0.758740	0.130160	0.509760	0.088051	0.800910	0.556970	0.390570	0.222380	0.467360	0.258240	-0.223070	0.796910	-0.696810	-0.394380	0.501390	0.916220	-0.293060		-0.437460	-0.190610	0.213620	0.200600	0.490990	-0.253150	-0.203680	0.394940	0.834750	1.112800	0.254810	-0.367850	-0.655450	-0.464030	-0.730430	0.212270	-0.346190	0.309880	-0.197050	0.097743	0.296870	0.812110	-0.668260	-0.311460		0.086315	0.228010	-0.251560	-1.270600	-0.056425	-0.888920
YNR019W - DELETION	-0.193830	0.664050	1.332000	0.847510	-0.054764	-0.141830	0.285330	-0.172180	-1.339900	-0.527830	0.261090	0.320090	-0.481880	0.385640	0.761310	-0.962740	0.771880		-0.080894	0.871090	-1.278100	0.869080	1.048200	0.821870	-0.151880	0.488350	-0.289590	-0.195070	0.183070	1.651300	0.308550	0.792470	0.559900	2.020800	0.508840	0.651440	-0.157500	0.052480	0.326790	-0.975920	-0.899020	-0.370300		0.206790	0.083382	-1.544100	0.542380	-0.141210	0.594230
YNR021W - DELETION	-0.628420	-0.518870	0.994680	-0.287790	0.235860	-0.703350	-0.579600	-0.658290	0.335600	-0.135540	1.049800	0.570770	-0.255450	1.906900	0.851880	0.999700	-0.031894		-0.309480	0.181830	-0.925670	0.247540	0.701710	0.471060	1.127900	-0.960890	-0.670130	1.058300	0.114570	-0.209450	0.040768	-1.029900	1.237100	0.989790	-0.554800	0.813230	-0.263320	0.625010	0.346570	-0.749990	-0.262120	-1.820300		0.098464	0.025430	0.411050	-0.939920	-0.296070	-0.188130
YNR030W - DELETION	-1.220300	-1.377000	-2.145900	-0.438060	-1.031800	-0.383300	0.636590	0.210600	0.016828	1.327400	0.192180	-0.768480	0.177910	0.136280	0.586780	0.030313	-0.765600		-1.017400	-1.047300	1.414500	0.781100	-2.788400	0.482270	1.394900	1.710100	-1.478100	-2.018700	1.811400	-0.100100	0.065420	0.428970	-1.538800	0.018244	1.506000	-0.401780	-1.248100	0.830280	-1.445600	1.210200	-0.274940	-0.327310		0.091899	0.909340	-0.813470	0.406460	0.078557	-1.164500
YNR039C - DELETION	-0.357080	0.456190	1.222100	0.876670	-0.294080	-0.623590	-0.208950	-1.003100	1.116200	-0.587630	0.842450	-0.026552	0.092317	3.310100	0.012062	-1.772100	0.344220		-0.439060	0.394650	-0.203690	1.436400	-2.083100	0.418590	-0.427230	-0.104290	-1.379600	-0.055060	-0.529780	-1.480000	-0.090788	-0.074543	0.326930	0.982930	1.107600	0.620640	-0.932540	0.291490	-0.124770	-0.683850	-0.339720	-0.404220		0.160000	0.552440	0.255860	-0.451740	-0.538000	-0.193170
YNR051C - DELETION	0.419710	1.003500		0.386920	0.401730	0.790780	-1.066400	0.144290	-0.194170	-0.307030		-0.134780		-0.633520	0.949950	-0.501990	1.387000		-0.846270		0.864740	0.129910	-0.678690	0.577720	1.011100	-0.256770	-0.840880	0.035825	-1.878100	-0.125930	0.647200	1.648600	0.560720		0.935890	-1.631100	0.053731	-0.403880	-0.805170	0.245060	0.431810	0.996030				0.033085	-0.355050	-0.076499	0.859360
YNR075W - DELETION	-0.359650	-0.603320	0.337550	0.484120	0.298390	0.028210	0.722030	-0.454330	-0.173100	-1.063300	0.247010	-0.175370	-1.231000	-2.692100	-0.090198	1.108600	0.622500		0.565580	0.725810	-0.849250	1.353100	0.112340	-1.118000	0.498240	1.056300	0.382370	-1.069000	0.955170	0.110370	0.053526	-0.210900	-0.117080	0.922760	0.221540	0.314470	0.825280	-0.621920	-0.496920	-0.173430	0.396950	-0.982490		-0.046568	-0.141190	-0.507230	-0.587840	0.454670	-0.134560
YOL013C - DELETION	-1.225000	0.766990	0.615670	0.198710	0.047971	0.220400	-0.131290	0.270830	-0.210500	-1.030500	-0.193640	0.728720	-0.709490	-7.953000	-0.580990	0.735130	-0.042285		-0.015643	0.566370	0.268930	1.345600	-1.044800	0.222010	-0.890340	-1.285700	1.070700	0.067392	0.156160	0.887440	-0.539310	-1.552900	-0.461400	1.249400	-1.924800	1.322200	0.601410	-2.652300	0.479700	-1.144600	-0.353610	-0.348340		-0.819780	0.895490	0.054343	0.497280	-0.007279	0.069012
YOL018C - DELETION	1.910300	0.333180	-6.931300	0.099138	-0.409860	1.374300	-1.000400	0.743160	-0.035239	0.220280	-1.982300	-5.981400	0.489010	-0.140260	2.534600	-1.958000	1.825800		0.229830	-0.907840	2.011500	-11.785000	0.164090	1.957800	1.985000	-0.134420	1.154700	-5.361500	-1.958100	0.595120	1.889600	1.485500	0.952690	-4.063800	0.411950	-2.951500	0.897520	0.687840	1.426800	-0.227630	2.133000	1.446500		0.143090	-7.294600	2.289100	-1.263400	-1.028500	1.234800
YOL030W - DELETION	-0.713980	-0.243500		-0.812640	-0.050219	-0.184400	-0.562790	0.209990	0.098895	0.154100		0.944740		1.491900	0.351130	-1.319100	-0.367740		-0.275400		-0.256350	0.290160	-0.732050	-0.634120	-0.198760	-0.089490	-0.117530	0.949410	-0.266260	-0.262230	0.213870	0.700100	-0.362600		-0.099290	0.888620	-0.179700	0.044507	-0.777430	0.196420	0.356500	0.114470				-0.972610	0.564630	-0.363130	0.367220
YOL031C - DELETION	0.691280	2.839700	-0.041636	-0.534330	0.904320	0.444800	-0.334770	0.927590	-0.391120	-0.536990	0.562080	0.888670	0.295040	0.726660	1.062000	0.386830	0.702050		0.184430	0.462600	0.733790	-1.258500	0.743230	0.855050	0.931420	1.767800	-0.034260	0.016934	-0.222670	0.297270	0.665300	1.114100	0.576890	0.367720	0.159280	-1.412400	1.248000	0.024211	1.236000	-0.944240	-0.361330	0.430570		-0.125050	0.072574	-0.195170	-1.993900	0.116390	0.843900
YOL047C - DELETION	-0.653850	1.635600	-0.675260	-0.434500	0.506100	0.030140	-0.203910	-0.255590	0.392200	0.164530	0.288240	-0.190360	-0.155870	-0.738850	-0.594550	-0.407400	-0.741010		0.585940	-0.503420	0.178530	0.289880	0.329490	0.790860	0.346260	-0.182400	-0.573240	-0.545240	1.286800	-0.836480	0.655900	-0.613940	-0.331950	-0.083438	-0.483440	0.045856	0.179450	-0.301590	0.128370	-0.522150	-1.451600	-0.286290		-0.270750	-0.446860	-1.031700	0.680380	0.271400	-0.566800
YOL065C - DELETION	0.336740	-1.491400	-0.470610	-0.949260	-0.725420	-0.684360	-0.777980	-0.188380	-0.790730	0.193410	-1.339200	0.077250	0.132270	-2.491400	-0.277100	-0.180560	-1.400400		-0.452440	0.258930	0.042291	-0.170490	-0.191630	-0.859680	-0.042430	-0.134910	-0.048234	-0.142930	0.802890	0.781030	0.401140	-0.087848	-1.538500	-0.730890	-0.530240	0.799310	0.238370	0.665930	0.197140	-0.787450	-0.539450	-1.118600		-0.018055	-0.775380	-1.583400	-0.804920	0.333230	-0.466470
YOL088C - DELETION	0.076046	0.670460		-0.279610	-1.452200	0.877310	0.043094	0.852650	-1.182400	-0.485980		-0.594530		1.151800	0.558930	1.541700	-1.231300		-0.046205		0.484440	-0.323930	-0.290340	-0.523260	-0.159940	-0.654520	-0.218690	0.880070	-0.775660	0.886610	0.945050	0.610030	-0.431970		-0.181980	2.850100	-1.151800	1.063500	0.961540	0.100380	-0.245480	0.354130				0.026352	1.468100	0.667000	-0.449970
YOL101C - DELETION	-0.208650	0.065883	-0.891010	-0.839050	-0.240960	1.079800	0.770100	0.681200	0.111450	0.253260	0.162880	0.803940	-0.122570	-1.249200	0.601160	0.296890	-1.326500		0.082050	-0.282880	0.279230	-1.439800	1.508800	0.540760	-0.130310	1.622900	0.258060	1.679300	1.886700	-0.406560	0.011847	-0.312930	-2.276900	0.261810	-0.491950	-0.401140	0.812210	0.541560	-0.843720	-0.015565	0.196600	-0.077488		0.088503	0.324340	-2.542600	-0.549250	1.262400	-1.181200
YOL107W - DELETION	0.178200	-0.250100		-1.385200	-1.602900	0.954730	1.647700	0.185580	-1.447300	-0.121210		0.853860		0.775590	0.616540	1.489100	-1.371000		-0.579740		0.134860	-2.451000	2.736600	0.383090	-0.115300	0.472240	-0.688890	-0.716080	2.883400	-0.644040	-0.727070	-0.028309	-2.256200		0.306510	-1.544700	-0.282500	0.304150	1.094600	-0.621970	0.318840	0.124160				-1.167100	-0.708940	1.587000	-0.902510
YOL110W - DELETION	0.181960	-0.446710	1.195300	-0.016639	-1.421700	1.005800	-0.074796	0.405150	-0.141690	0.062233	0.763210	0.286410	0.132210	-0.790990	0.661500	0.449130	-1.298900		-0.464470	0.285340	0.315810	-1.000300	-0.219770	1.286200	0.601800	0.837130	0.153880	-0.521820	2.698300	-0.550370	-1.342700	-0.313440	-1.170200	0.502340	-0.395840	-0.397850	-0.096887	-1.046100	0.420710	-0.403390	0.952460	-0.575310		0.887150	0.022994	-2.058800	-0.732110	0.590810	-0.160530
YOL137W - DELETION	0.069101	0.795460	-0.222310	-0.726100	0.040080	1.334600	-0.107580	0.169530	-1.162400	-0.029442	0.803050	0.892950	-0.716250	0.569350	0.827650	-0.900360	-0.605010		-0.247410	0.102790	0.667930	-1.691100	0.844580	0.045453	0.912630	0.362910	0.054131	0.246940	1.251800	-0.812630	-1.303200	0.338320	0.539630	0.705730	0.454690	0.045463	1.199900	-0.931070	-0.506070	-0.260850	-0.507900	0.807700		0.954170	2.038300	-1.939300	-0.458580	0.721790	0.392540
YOR002W - DELETION	-1.119900	-16.955000	2.039300	-0.913740	-0.824420	0.852180	-0.382640	-0.900520	-1.990800	0.853580	0.281880	0.717790	0.140150	0.319860	-0.356030	-1.411700	-0.416030		-0.598350	0.088868	-0.123710	-2.636900	-2.499200	-1.389600	-0.806340	0.482810	-1.091700	0.969630	1.216800	0.003532	1.031600	-0.066612	-0.139230	-2.390600	-1.446100	-0.629420	-0.761800	-0.836270	-1.042300	-0.113900	-0.232360	0.759650		0.605570	-2.856500	0.496610	0.694940	0.824520	0.037409
YOR016C - DELETION	0.618700	0.515320	-1.373000	-0.648080	-0.080404	0.648180	0.382610	-0.500870	0.360670	-0.381180	-0.108450	0.424420	-1.159600	0.657930	-0.688370	0.523240	-0.043437		0.174860	0.965180	-0.033966	-0.093995	-0.483570	-0.598680	-0.588970	-0.540420	0.713930	0.726520	0.579550	-0.339630	0.593740	-0.556110	1.227900	-0.197380	-0.200750	0.623400	-0.004036	0.537630	0.646380	0.384360	-1.205300	0.363140		0.959930	0.151170	-0.327020	-1.066300	-0.687860	1.000800
YOR042W - DELETION	-1.042100	0.548090	-0.367060	-0.199290	0.391890	0.707800	0.410370	-0.277760	-2.079700	-0.312830	-0.637170	-0.548240	-0.669590	-0.054417	-0.939990	-1.325500	0.401800		-0.853090	1.010200	0.415260	1.721300	0.494600	0.967500	-0.485570	-0.792900	0.070165	-2.470300	0.803840	0.382470	-0.437860	-1.239700	0.712530	2.365900	-1.634600	0.706470	0.470850	0.120320	0.341800	-0.838790	-0.011579	-0.439050		0.701220	0.693930	-1.133400	0.161650	0.734860	0.886650
YOR044W - DELETION	0.434440	2.487200	0.241580	0.762740	0.622340	-0.357860	-0.925540	0.007701	0.166810	0.055456	0.436160	0.203250	-0.323960	-2.592700	0.327590	-1.524200	0.180220		0.069673	-0.169710	0.035244	0.016017	1.190400	0.078389	-0.230850	-0.744510	0.713460	-0.583110	0.350890	0.020888	-0.535720	-0.143840	-0.619340	-0.496210	-0.584330	-0.102810	-0.689120	-0.356370	0.454410	-0.185750	-0.232120	0.646380		-0.395870	-0.064414	-0.692360	-0.640860	0.269390	-0.044903
YOR049C - DELETION	0.468650	1.248400	-0.910870	0.304970	0.559630	-0.406060	-0.557170	-0.049100	0.876110	-0.738220	-0.213170	0.561680	-0.381590	1.238700	0.406410	0.922670	1.216800		0.299030	0.573600	-0.764010	0.166100	-0.637480	-0.182700	-0.137590	-0.822490	0.678850	0.933360	-1.617800	0.537230	-0.461290	-0.240480	1.072100	-0.296070	-0.911040	1.042900	-1.082800	1.122700	0.407530	1.067300	-0.203700	0.132230		-0.290880	0.282250	-0.659580	-0.089686	-1.272800	0.458960
YOR067C - DELETION	-0.941660	-1.194500	1.671400	0.787730	-0.977020	0.601740	-0.506680	-0.847360	-0.742780	1.188700	-0.617150	0.449430	0.057575	1.274200	0.139170	-1.230900	0.153590		-0.316470	0.299170	-0.198690	-1.312900	-2.695100	-0.406200	-0.721550	0.665500	-0.247730	1.117200	-0.064339	0.957950	0.695540	0.402120	0.122680	-1.163400	-0.410380	0.362380	0.397290	-0.101780	0.006097	0.544900	0.017488	0.152550		-0.234910	-2.268100	1.157900	0.732560	-0.297130	0.325740
YOR070C - DELETION	0.666410	-0.721130	-3.020300	0.373970	-1.297100	0.806430	-1.402800	1.169300	0.106300	0.627560	-1.133500	-0.218110	1.629900	-0.574270	1.112900	-2.371000	1.448000		-0.067453	-0.952860	1.432300	-18.201000	0.081213	1.659100	-0.287290	0.615800	0.615870	1.957200	-1.853100	-0.000480	1.813500	1.518000	0.199830	-4.456800	0.248330	-4.443800	0.807020	-0.772800	0.008602	-0.071901	1.260300	0.767400		-0.814820	-5.060400	-0.034610	-0.240250	-0.731930	1.011500
YOR079C - DELETION	-0.610090	0.372210	-0.358090	-0.182570	0.565020	-0.734490	-0.842640	0.500320	0.801870	-0.069979	-0.613880	0.014485	0.203550	0.860740	-0.828000	-0.512470	-0.233920		0.032083	-0.058485	0.054930	1.148400	-0.095191	0.173040	-0.719380	-0.867360	1.622900	1.149000	-1.573800	1.092400	-0.282290	0.802060	-1.169500	-0.569310	-0.655850	0.219140	0.010697	-0.877310	0.558790	0.191940	0.734630	-0.375690		-1.523000	-0.297930	0.339860	0.967760	-0.478790	0.243520
YOR085W - DELETION	0.117220	-3.434800	1.827900	0.335500	-5.726500	0.094475	-0.486130	0.856420	-0.646880	0.543460	-7.746800	0.296450	0.594050	1.885800	-0.033382	0.862730	-0.045691		0.074398	0.490650	-1.591500	-2.418400	-3.997900	0.057865	-0.062486	-0.674360	-9.528400	0.043590	-0.564240	0.620600	0.104220	0.097005	-0.327260	-2.226200	-0.447460	-5.165400	0.077098	-6.602000	-0.549450	0.459460	1.427000	-0.949800		-0.216190	-11.230000	1.498800	0.996590	-0.273340	0.563210
YOR089C - DELETION	0.606180	-11.882000		-0.858380	0.278160	0.388680	-1.731000	0.104560	-4.046500	-0.690230		-1.015200		0.924910	0.088669	-0.942040	-0.070425		-0.200290		-0.088211	0.730160	-2.317200	0.150250	0.409960	-0.568470	-0.615410	-1.100700	0.196120	-0.206680	-0.653480	0.384740	-0.606540		0.013710	0.071815	-0.164800	-0.019553	0.591590	0.394020	0.151750	-1.638900				-0.731560	0.436160	0.205410	0.435430
YOR092W - DELETION	-0.346990	0.496990	-0.943400	0.033829	0.796830	-0.171440	-0.627560	-1.223200	0.368600		0.393320	0.402020	-1.099300	0.588960	-0.688340		-0.648090			0.077259	0.970610	-0.290350	-0.535490	-1.705400	-0.966020	-0.691510	-0.122300		0.320220	0.104430	0.451570	-0.952850	-0.960700	0.410680	-0.341050	0.978600	-0.180810		0.513100	-0.375530	-0.377990	-1.600100		0.432050	-0.238040	-1.049100	-1.527200	0.014495	-0.570740
YOR115C - DELETION	1.769900	0.724200	-7.720400	-0.689280	-0.114280	0.138980	-2.411000	0.097728	0.266100	0.606490	0.044239	0.379390	0.625580	-0.245410	1.223700	0.624110	0.245720		0.029890	0.415340	1.002800	-3.011400	0.207840	0.251950	1.250800	-0.167970	0.597240	-12.953000	-1.340900	0.397780	0.400490	1.141800	0.184420	-0.490950	1.603400	0.294000	1.276800	1.016200	0.871270	-1.627100	0.187090	-0.564130		0.773310	-0.545940	-0.654220	-0.608150	1.258800	-0.248090
YOR165W - DELETION	0.577940	1.154500	0.322060	-0.679280	0.401300	0.061396	0.054699	0.068091	-0.018284	0.095521	0.547000	0.131020	-0.113720	-5.684000	-0.870890	-0.949420	-0.607240		0.067538	0.365930	-1.195200	-0.316570	-0.836160	0.277150	0.649940	0.540760	-0.303890	-3.766800	1.129600	1.252100	-0.573860	-2.484100	-0.089901	0.603760	0.970440	-0.116320	1.186700	-0.864820	-0.324290	-0.898760	-0.789750	-0.963590		0.261890	0.471100	-0.230700	-0.202020	0.228430	-0.125460
YOR171C - DELETION	0.417580	0.609770	0.554410	-0.245960	-0.418300	0.024622	-0.717320	-0.117020	-0.405200	-0.144970	0.474820	0.013094	-0.728430	0.440400	0.436170	0.268100	-0.146450		-0.038850	-0.531530	0.404160	0.373890	0.677870	0.696500	0.033388	-0.542680	0.044148	0.217000	1.297300	0.949290	0.243450	1.149900	-0.464100	-0.420470	-0.907380	0.267630	-0.108160	-0.705840	0.306690	0.032359	-0.237540	-0.499700		-0.578820	1.869800	-0.461150	0.363690	0.993700	-0.960770
YOR175C - DELETION	-0.331080	-1.123100	0.464260	-0.715580	0.011210	0.315890	-0.151390	0.078071	-0.470210	-1.176800	-0.478900	-0.504640	0.366640	0.258860	-0.639860	0.999380	0.103900		-0.338530	0.169450	-0.600700	-0.492770	0.056002	-0.768810	0.733680	-0.365210	0.296950	0.921770	0.469730	0.927240	-0.123970	-1.199600	-0.145490	0.319260	-0.672950	0.495830	1.578500	0.269610	-0.455100	0.206510	-0.617590	-0.098985		0.173610	0.180590	-0.035363	-0.869050	0.232880	-0.518320
YOR198C - DELETION	0.023310	0.033361	-0.448840	-3.351000	-0.351040	0.020282	-0.197680	-2.921800	1.055800		-1.837500	0.883710	-0.289300		-1.068500					-2.624300	-0.816930	-0.102330	-0.184680	-0.164440	1.712800	2.435900	-0.278190			-0.691810	3.210200	-0.611930	-0.167850	0.040519	-0.496430	1.156900	-6.261500		2.024200	0.717510	1.724300			0.151980	-1.915000	-0.232760	1.079100	-0.060586	0.246320
YOR214C - DELETION	-0.560820	0.867500	-0.046503	0.017585	0.671000	0.381130	0.265600	-0.434220	-0.538950	-0.687640	0.278420	0.295380	-0.010627	1.097100	0.248590	-0.349490	-0.087438		0.257750	0.419530	-0.445260	1.231100	-0.355350	0.116620	0.169580	-0.133320	0.145250	1.284700	0.594990	0.153670	0.788670	-0.088743	-0.249740	0.310690	-0.809380	0.363600	0.902040	-0.274720	-1.329500	-0.255580	-0.878870	0.114520		-0.501400	0.011555	-0.611940	-0.425360	0.604930	0.079142
YOR216C - DELETION	0.481190	-1.708700		0.393810	-2.125700	0.881450	-1.241400	0.443890	-0.310240	0.138400		-8.117500		-10.161000	1.088100	-4.932000	0.392640		-0.070731		0.682810	-0.124090	-14.203000	0.672380	0.792330	-0.658890	-3.031800	-13.059000	-0.371390	0.400240	0.060757	-0.165340	-0.093633		0.237920	-2.130700	0.354140	-0.854140	0.609690	-0.460770	0.522840	1.573100				-0.592770	-1.016900	0.418080	0.676690
YOR245C - DELETION	-1.162400	0.451710	-1.298600	0.180640	-0.597960	-0.750120	-0.628900	-0.568110	-0.146230	0.885580	2.173500	-0.130150	-0.020512	-4.037500	0.323060	0.726820	-0.365170		0.536790	0.740520	0.027285	0.603950	0.597550	-0.110520	-0.660790	0.421420	-1.043800	0.508710	3.428700	0.529310	-0.929770	0.347940	0.224020	0.383840	0.051845	1.320900	0.070208	0.116010	1.144700	0.296510	0.672200	0.315070		0.709030	0.512540	-0.298360	0.151860	1.599800	-0.234160
YOR254C - DAMP	-0.004003	0.349250	-6.313800	0.076274	-1.554600	0.328070	-0.296050	0.507460	-0.517220		0.073502	1.210100	0.065204		0.241610		0.837470	-1.470800		-0.903050	-2.018600	0.171090	-8.289900	0.094858	0.444520	-0.784490	-4.759900		0.804720	0.793870	-0.513610	-0.813500	1.012700	-0.351510	0.841120	-2.133500	0.836500		-0.467040	-0.227000	-1.163000	-0.791300	-0.114300	1.392300	-1.407800	0.291480	-0.729230	-0.417520	0.217290
YOR284W - DELETION	0.039500	0.243750	-0.189340	-0.334090	0.469390	-0.388910	0.537290	0.275000	-0.598670	0.048128	-0.083837	0.561680	-0.371150	-0.571330	0.350440	0.051043	-0.079958		0.503790	0.396470	0.611300	-0.192370	0.488610	-0.250810	-0.842880	-0.741810	1.027700	0.038310	0.597190	-1.336400	0.542900	0.941500	-0.837310	0.965420	0.196380	0.350280	-0.398750	0.662800	-0.779280	0.923060	-0.326530	-0.647350		0.300590	0.580390	-0.026833	0.141840	0.302250	-0.122700
YOR285W - DELETION	0.507190	-0.635970	-0.921180	-0.162070	0.063123	-1.833900	0.090303	-0.317150	-0.247450	0.141100	-0.488540	-0.089372	-1.264000	0.819480	0.508950	-0.160390	0.125970		0.753610	-0.662670	-0.102990	1.164300	-0.882710	-1.327400	-1.079500	0.379400	0.930470	-0.141680	-1.049100	-0.416650	0.370880	-0.694510	-0.396760	0.075080	0.466150	0.543330	-0.074878	0.420060	-0.014269	-0.521760	-0.916200	-0.159320		0.310850	0.075009	-0.624080	-1.611400	-1.155200	0.207730
YOR288C - DELETION	0.059732	0.166340	-0.551410	-0.324770	-0.393640	-1.066300	0.425740	-0.845780	0.226670	0.823220	-0.618290	1.819700	-0.625620	-0.204130	0.056249	-0.254790	-0.436030		0.354000	0.438460	-0.396130	0.119260	-1.415000	0.123960	-0.683570	-0.525410	0.620540	1.023700	0.525470	0.796720	-0.360110	0.192110	0.589580	-0.346080	-0.515870	0.354120	-0.324510	-0.112000	-0.454630	-0.593700	-1.362400	-0.147740		-0.070885	0.794800	-1.177800	-1.160700	-0.954440	0.346210
YOR291W - DELETION	0.211790	1.265200	-0.221820	0.020094	0.383360	0.030877	-0.807620	-0.215660	0.379320	0.325870	-0.112890	1.209900	0.247040	-1.237500	0.295950	-1.043900	0.173060		0.292950	0.008740	-0.619050	-0.002206	-2.683700	-1.333300	0.069144	-0.309270	-0.046271	1.050700	0.560900	-0.056690	0.398710	1.439400	0.663260	0.639220	0.041182	1.092000	1.044700	1.005800	-0.193360	-0.020836	0.842070	-0.185150		0.337800	1.262700	1.002000	0.065642	-0.549140	0.239600
YOR307C - DELETION	-1.364300	-0.518850	-0.055751	-0.561860	-0.290040	-0.992380	0.148640	-1.370400	0.401190	0.618290	0.200930	0.534030	-0.017508	-0.548340	-1.494700	-1.038900	0.096592		-1.070600	0.683980	-0.814420	0.842440	1.738300	-1.676000	-1.390700	-0.295280	0.115830	0.655790	1.407700	-1.166900	-4.542300	-1.701700	-0.599680	-0.326320	0.568970	0.357770	1.247000	0.493920	-1.457600	-0.087816	-0.067092	1.200900		-0.302100	0.197520	0.641990	-2.459000	-0.427380	-0.291660
YOR311C - DELETION	1.616800	-1.151500	2.961300	0.337680	1.117500	2.827500	-0.854710	-5.503300	-0.352380	1.674000	1.260900	0.891590	0.006482	-0.651540	0.660700	0.809870	1.562500	-4.680700	-0.514250	0.208850	0.792420	0.703780	1.166300	-0.413600	0.194570	1.667200	0.092440	0.658660	0.155040	0.595190	0.184140	-0.854270	1.777800	1.217000	0.885700	-6.032500	1.267600	1.601400	-1.035500	0.524640	0.051470	0.231440	1.103800	2.234700	0.409460	-0.187580	-1.563200	1.649400	1.092700
YOR317W - DELETION	-1.566300	-0.693500	0.511830	-0.537360	-0.675060	0.237260	0.029018	0.722680	-0.615360	0.194540	-0.226970	1.055700	0.143470	0.088378	0.180030	-0.194980	-1.365900		0.098598	0.238690	1.737700	-1.696200	1.619300	-0.356800	-0.250950	0.954040	0.393360	0.963290	1.123700	-0.978860	-0.884360	0.660430	-0.944820	0.114150	-0.058745	-1.133600	0.749950	1.273200	0.290180	0.138230	-0.029999	-0.074960		-0.198460	-1.026300	0.317430	-0.675600	0.918630	-0.162640
YOR321W - DELETION	-0.381600	-9.303500	0.196980	0.072939	-0.206350	-0.328200	0.274620	-0.057583	-0.386080	-0.038961	0.058457	1.131700	1.225800	-0.883920	-1.269800	-0.544700	-0.169180		-0.155970	-0.943220	1.691700	0.898560	0.771150	0.157010	-0.047643	0.509380	-0.733560	-0.552410	0.811230	0.370400	0.225020	-0.839020	-0.442410	-0.661240	-0.350730	0.684030	0.882650	0.213830	0.339280	0.000296	-0.272780	0.077135		0.419730	1.103000	0.152640	0.068243	0.284500	-0.552440
YOR336W - DAMP	0.042087	0.700810	-0.649320	-0.194360	-0.162950	-0.371220	0.197750	0.148210	0.163440		0.091389	0.270620	0.745870		-0.232370		0.529670	0.597350		0.788560	0.799440	0.474290	0.901110	0.474310	-0.578630	-0.729290	-0.098386		-0.709410	-0.001454	-0.386390	-0.039067	-0.792950	-0.347570	-0.198100	0.120940	-0.527020		-0.791030	0.016687	0.499900	0.388040	-0.350630	0.118130	0.343390	-0.659240	0.583710	0.234150	0.097338
YOR377W - DELETION	-0.273880	1.648000	-0.137220	1.236800	1.317700	-0.996570	-1.434100	0.110290	-0.155770	-0.196720	0.586200	0.373990	-0.708130	-0.020920	0.564650	-0.268620	0.596640		0.224240	0.917830	-1.132300	-1.018500	-0.453490	-0.675960	-0.617230	-0.810390	0.592720	-0.359120	-1.974200	0.256620	-0.281180	0.627350	-0.091869	-0.780030	0.117880	0.910400	-0.949380	0.842960	-0.008463	0.622200	-0.200200	0.341810		0.171180	-0.416040	-0.130270	-0.628490	0.052128	0.375630
YPL051W - DELETION	0.976050	-0.115250	-0.906940	0.342500	0.307860	1.046400	-0.958680	0.349770	0.618970	1.293300	-0.242320	0.632260	0.206930	0.238180	1.745800	0.835530	-0.092642		0.429380	0.611140	0.142390	-2.354400	-0.686800	-0.707710	1.218300	1.051200	0.066850	-3.524500	1.266400	-0.171890	-0.113770	1.808100	0.656280	-4.216100	-0.687770	-2.398500	-0.052386	0.146430	-0.006549	0.260350	0.480220	-0.058319		0.752430	-0.619620	1.062100	-0.941460	0.086787	0.432110
YPL085W - DAMP	0.015912	0.225860	-0.286450	-0.246560	0.433360	-0.230620	0.493230	0.224620	0.199900		-0.185790	-0.426410	0.135650		-0.158710		0.782630	0.310560		0.311980	-0.084190	0.670070	0.410880	-0.207980	-0.564410	0.086222	0.602490		-0.272730	-0.417430	0.004040	0.366900	-0.101340	-0.059155		-0.327500	0.004522		0.073261	-0.151980	0.061370		0.217270	1.104500	-0.395330	-0.143850	0.092007	0.296240	0.846510
YPL087W - DELETION	0.617660	0.567360	-0.134890	-0.375830	0.908150	0.391430	-0.802820	0.194010	-0.669290	-0.526960	0.848010	-0.220910	0.213340	-0.063856	0.447450	-0.664550	0.585770		0.450840	0.604180	-0.209760	0.366350	-0.394340	0.787330	0.785290	-1.125100	0.173650	0.450160	0.297510	1.115700	-0.780650	-0.242370	-0.327570	0.915760	0.446830	0.372750	-0.116460	0.117750	-0.944140	-0.149380	-1.149600	0.182480		0.076947	-0.002612	-0.155210	0.655690	1.568000	0.703410
YPL094C - DAMP	-0.118090	1.056500	-1.775400	0.619750	-1.787000	0.573210	-1.156500	-1.175100	0.263230		1.345900	0.380450	0.068453		0.078110		1.668100	-1.719000		-1.593600	-1.069100	-0.981140	-7.487000	-0.724870	0.110770	0.781300	-4.536100		0.460600	0.540800	-0.111310	-1.351700	-0.144800	0.241420	0.287510	-2.479000	0.814880		0.418030	0.301160	0.089553	-0.591630	-0.938220	0.366530	-0.340100	-0.223590	-0.774240	-0.802410	0.877160
YPL137C - DELETION	-0.978110	0.551650	-5.118800	0.231990	-0.388110	-0.161720	0.305160	0.804790	0.027549	-0.202230	-0.018465	-0.667210	0.148900	-0.957640	1.830000	-0.172770	-0.555180		-0.479760	0.953330	0.201400	-0.793390	0.597210	0.561120	-0.575310	0.442250	0.748310	0.834450	0.643480	-0.797990	-0.910580	-0.122440	-0.863200	-0.936340	-0.178860	-0.346770	-0.201840	0.406100	-0.391460	-0.085678	0.111090	-0.668030		0.068614	-0.960940	0.245830	-0.304290	-0.078134	-0.391570
YPL170W - DELETION	0.128800	0.747980	1.148900	0.396950	0.801530	-0.384460	-0.248020	0.795670	0.256610	0.079717	0.551820	-0.036481	0.164300	-0.592360	-0.563120	0.102950	0.193010		0.457730	0.535360	1.314700	0.863720	1.708400	0.869790	-0.882070	-0.383330	0.085449		-1.571100	-1.224100	0.533890	-0.929250	-1.400700	0.913830	0.302770	-0.599770	0.876580	0.389300	0.014609	0.277120	-0.667630	-0.506420		-1.215400	0.975000	0.140400	-0.404110	-0.210300	0.404020
YPL195W - DELETION	-1.208500	-0.615810	-6.139700	-0.774570	-0.527690	0.595460	-1.099400	0.562860	-2.797900	0.611970	-0.924010	-1.134700	0.816410	1.241600	1.136400	1.146200	0.222750		-0.133870	0.861820	0.805650	-7.702300	0.931390	0.837740	0.256860	1.945200	0.187040	-8.340000	2.342600	0.153820	2.429700	-1.009400	0.574210	-1.876100	-1.199600	-2.469400	0.207710	0.444910	-0.065005	0.681110	2.454900	1.230800		0.340190	-1.249900	1.641000	-0.447010	0.415680	0.566760
YPL206C - DELETION	-0.500180	-0.212820	0.179520	-0.216970	0.215950	-1.040500	-0.775060	0.029961	-0.435890	-0.512920	0.656770	-0.444300	0.608500	2.319900	0.122070	-0.866370	-0.259350		0.328580	0.019862	0.714140	0.367150	-1.023800	0.711230	-0.367260	-1.159600	0.399930	0.430580	0.132220	0.682620	0.358090	0.335320	-0.518360	0.522050	0.567270	0.390550	-0.916260	-0.348790	-0.040848	-0.100830	-0.161220	-0.133540		-0.028414	0.753740	-0.125990	0.982170	1.076900	0.009151
YPL207W - DELETION	-0.303430	-1.054600	-0.443540	0.234250	-0.361630	0.610710	-0.050224	-0.513750	-0.407030	-0.556800	0.079046	-0.528080	-0.690790	0.055120	0.413140	0.381780	-1.015200		-0.533490	0.480440	-0.347030	0.376540	-1.368100	-0.044300	-1.132000	0.451440	0.950790	1.166600	-0.418500	-0.155340	-0.369750	-0.771730	-0.340500	0.443200	-0.313850	0.031464	-0.044542	-1.118400	-0.742220	-0.037483	-1.422800	-0.859560		0.179380	0.327260	-0.097396	-1.175600	-0.070860	-0.112900
YPL210C - DAMP	-0.013390	0.457510	-0.786040	-0.585710	-1.202400	-0.284700	-0.537440	0.605930	0.375400		0.105510	-0.906660	0.890520		-0.083489		-0.628480	-1.254500		0.589320	-0.548440	-0.169420	-1.076900	-0.444460	-0.551450	0.272500	0.074674		-0.132820	-0.048787	0.369160	-2.743500	0.133360	0.335960		0.307940	0.343280		-0.185780	0.157190	0.247370		-0.624660	-0.133200	-0.278410	-0.100990	-0.120600	-0.164090	-0.058585
YPL227C - DELETION	-0.856100	-0.350300	0.307570	-0.060232	-2.537500	-0.213100	0.489940	-0.385350	-0.935370	0.279120	-0.995340	1.088000	0.555470	0.775230	0.740120	1.271400	-0.040005		-0.427520	0.267690	0.052117	-1.814700	-3.911000	-0.544700	0.160790	1.254500	-0.730760	1.463700	0.382350	0.004838	-0.002361	0.109650	-1.170200	-1.435000	-0.448270	-0.834810	-0.858150	-0.567650	0.023656	0.259510	-0.888040	-0.406260		-0.223850	-4.197500	-0.378110	0.549460	-0.630430	0.085290
YPL246C - DELETION	-0.619670	1.504700	1.093100	0.460790	-0.208480	-0.910340	-1.202800	-0.637210	0.524050	-0.210140	0.578570	-0.819150	-0.109870	0.091817	0.248830	-1.263300	0.824730		-0.657870	0.237120	-0.056286	0.493560	0.066210	-0.013439	-0.524500	-0.976030	0.667190	0.213520	-1.535200	0.449980	-0.750190	1.045900	1.183700	0.489990	0.523920	-0.292740	-0.480190	0.804210	-1.121500	-0.632610	0.521950	0.024396		-0.155910	-0.706240	-0.052490	0.823510	-1.916500	-0.166350
YPL274W - DELETION	1.298500	0.821430	-0.292360	0.763250	0.277140	-1.043400	0.106530	-0.176820	0.456060	-0.666040	0.280130	1.386600	-0.457240	-0.801470	1.270200	-0.800110	1.105500		0.031626	-0.025041	-0.550510	0.343320	0.170850	-0.906800	-0.524380	-0.283570	-0.204500	-1.694800	-0.808210	-0.319300	-0.247570	0.375870	0.492730	-0.457350	0.623110	1.423600	-1.042500	0.450520	-1.191400	-0.006709	0.168820	0.636070		0.717660	0.621790	0.246520	0.389860	-0.973230	0.899680
YPR003C - DELETION	-0.789320	1.429800	0.879400	0.598980	0.882970	-1.052000	-0.496480	-0.424410	1.163400	-0.446110	0.071163	1.150700	-0.002693	0.289440	-0.098580	-1.188000	-0.135000		0.239250	0.289730	-0.329560	-0.171050	0.126210	-0.831230	-1.106400	0.138900	0.607340	-0.023081	-1.029000	0.100200	-0.551290	0.074169	-0.379810	0.015478	-0.309930	1.257900	-1.254400	-0.077538	-0.790450	0.077581	-0.191940	0.552790		-0.240170	-0.162480	0.486080	-0.095303	-1.560900	-0.307540
YPR028W - DELETION	-0.401560	-0.214310	-0.116400	-0.386060	0.426990	0.159740	0.484000	-0.112320	0.512920	-0.910040	-0.891160	-0.134080	0.110460	0.628110	-0.085326	0.965940	0.185180		-0.165790	0.304400	0.120660	-0.473310	0.434140	-0.832330	-0.705190	0.195150	0.892270	0.731910	-0.702610	-0.357200	0.558610	1.228600	-0.921870	-0.158820	-0.514340	1.065000	-0.261180	1.010600	-0.156220	0.140050	-0.086134	-0.605710		-0.038779	0.101380	0.886790	-0.483610	-0.251890	-0.511250
YPR063C - DELETION	0.762890	1.188400	0.591780	0.640770	0.740880	-0.900180	-0.530170	0.142120	-0.147050	-0.315570	-0.388650	1.345500	-0.261540	-0.753730	0.897760	-0.363180	0.273380		0.119460	-0.190770	-0.749900	-0.450690	-0.126440	-0.507170	-0.905300	-1.133900	0.735400	0.732930	0.056909	0.922830	-0.550720	-0.129240	0.005408	-0.396970	0.078873	0.595740	-0.137510	0.473270	0.290240	0.245410	-0.652250	-0.027967		0.207800	1.211300	0.186800	-0.166830	-0.015085	0.691110
YPR071W - DELETION	-0.963760	-0.103670	-0.733940	0.125530	0.555260	-1.912900	-0.745840	-0.520280	0.973090	-0.289680	0.629270	0.466060	-0.549380	-0.908710	-1.642200	0.371780	0.377820		-0.655250	1.212700	-0.192630	0.351620	-0.392730	0.117660	-3.366500	-0.823090	-1.302000	-0.163260	0.235830	-1.086800	1.514500	-2.437700	-0.852310	-0.487070	1.070500	-0.195790	-1.183600	0.159550	0.074040	-0.339210	-0.461010	0.501230		0.074440	1.132300	0.570930	0.037210	-2.597600	0.209880
YPR091C - DELETION	-0.737670	-0.201380	0.458420	0.661950	-0.052697	-0.302920	-1.089600	-0.149790	0.650770		0.606810	-0.022594	0.373410		0.297890					1.012400	0.447320	0.324560	1.037700	0.614440	-0.726030	0.093835	1.323600			-0.552610	0.393980	0.590400	0.099219	0.432550	1.161600	-0.067249	-0.029613		-0.792130	-0.024082	-0.135770			0.357640	0.794670	0.292230	0.961250	-0.638720	0.010629
YPR114W - DELETION	0.616830	0.038642	1.019000	0.067569	-0.599150	0.893790	0.028763	0.515560	-0.040227	-0.594010	0.107280	0.039344	-1.261900	0.942930	0.971750	-1.643600	0.753380		-0.105540	0.650470	0.196780	-0.231050	-1.428400	-0.029429	-0.554530	-0.208280	0.352970	0.466600	0.034237	-0.103310	-0.440290	-0.491100	-1.105200	0.588390	1.286300	0.576330	0.386830	0.309800	0.691690	0.543060	-1.065800	-0.332180		1.278400	0.028049	0.409870	-0.966800	-0.819580	0.179290
YPR148C - DELETION	-0.568480	0.756750	-0.335610	0.853580	0.412110	-1.424700	-0.053501	-0.543460	0.153360	-0.090671	0.237250	0.076883	-0.266570	-0.134490	-0.677390	0.929050	-0.760940	0.146160	-0.001158	-0.393490	0.000068	0.841440	-0.324050	-0.460660	-0.140230	-0.810030	-0.466400	0.704110	-1.157900	-0.755370	-0.123890	0.566760	1.038800	0.451490	0.271920	1.272600	-0.813270	0.136860	0.673860	-0.246370	0.486170	-0.144210	-0.430210	-0.645810	-0.302460	0.272020	0.670900	-1.153800	0.225080
YPR149W - DELETION	-0.012112	1.232300	0.285660	0.517020	-0.174430	-0.892450	-0.443740	0.528490	0.715270	0.064738	-0.384870	0.152980	-0.476420	3.053900	0.535440	-0.145500	0.957350		-0.151380	-0.355150	-0.385160	0.520510	0.636420	0.174470	-0.232900	-0.063788	0.226160	-1.407900	-0.486430	-0.120670	-0.433140	2.436300	0.137350	-0.303000	0.869620	0.533450	0.192790	0.187410	0.259250	0.767920	-0.790040	0.197030		-0.572790	0.497560	0.350490	0.615020	-1.150100	0.504420
YPR173C - DELETION				-0.382170	0.201270			0.505350	-0.991500	-0.147450						-0.862180			-0.617510									0.792750	-0.900000									-0.064414				-0.055153						-1.070800	0.369850
YPR183W - DAMP	0.102380	-9.530400	1.182200	0.144380	-0.444080	-0.131320	0.234360	0.535490	-2.218200		-0.589910	0.243070	-0.568030		0.698520		1.476000	-0.117420		-2.870200	0.549190	-2.342800	-0.296560	-0.160090	0.740750	0.041384	0.801010		0.451890	0.455980	-0.076148	0.052286	0.384360	0.004201	0.047127	1.222800	-0.035387		-0.781790	2.081500	-0.455500	0.424600	-1.404900	-0.357590	-0.793730	-0.106420	-0.726800	0.288430	0.453530
[truncated: 375 more columns]
