# Supplementary material for: Missing value imputation for epistatic MAPs
Source: BMC Bioinformatics. 2010 Apr 20;11:197. doi: 10.1186/1471-2105-11-197 (PMC2873538; doi:10.1186/1471-2105-11-197)
Supplement: Additional file 6 — A table in .xls format, showing the accuracy of imputation on genes with varying percentages of missing values. Interactions are sorted into bins based on the percentage of missing values in their corresponding genes. An interaction between a pair of genes with 14% and 55% missing values would be counted in both the '10 - 20' and '50 - 60' bins. NRMSE and correlation are then calculated for each bin. These figures are calculated for every interaction in the RNA and ESP dataset - using K = 50 and K = 20 for the wNN and LLS methods respectively. [file 1471-2105-11-197-S6.XLS]

## Sheet: Sheet1
RNA		wNN		LLS
	# Interactions	Correlation	NRMSE	Correlation	NRMSE
10	131353	0.647218	0.762354	0.645232	0.764098
20	24855	0.595704	0.803428	0.594491	0.804482
30	11547	0.58778	0.811826	0.586177	0.810339
40	39658	0.580664	0.814581	0.591582	0.806376
50	1351	0.451304	0.910112	0.435887	0.904076
60	2275	0.705255	0.709135	0.695519	0.719947
70	1912	0.611816	0.792487	0.603914	0.797469
80	241	0.498566	0.87051	0.512637	0.860531
90	1118	0.44829	0.904994	0.352151	0.954994
100	0	0	0	0	0
	107155
		wNN		LLS
ESP	# Interactions	Correlation	NRMSE	Correlation	NRMSE
10	118061	0.667597	0.744801	0.650126	0.759872
20	21524	0.642627	0.766843	0.623517	0.783529
30	25695	0.567693	0.825616	0.562455	0.831137
40	314	0.460157	0.889607	0.4368	0.902267
50	0	0	0	0	0
60	0	0	0	0	0
70	0	0	0	0	0
80	642	0.61341	0.79393	0.666725	0.74639
90	0	0	0	0	0
100	0	0	0	0	0
	83118
