# Supplementary material for: Missing value imputation for epistatic MAPs
Source: BMC Bioinformatics. 2010 Apr 20;11:197. doi: 10.1186/1471-2105-11-197 (PMC2873538; doi:10.1186/1471-2105-11-197)
Supplement: Additional file 9 — A table in .xls format, showing protein complexes identifed using hierarchical clustering before and after imputation. Precision, recall and a p-value are given for each cluster which has a statistically significant overlap with a known protein complex. Values which differ before and after imputation are in bold. [file 1471-2105-11-197-S9.XLS]

## Sheet: Sheet1
ESP Cluster / Complex Overlap
		Before Imputation			After Imputation
Complex	# Genes	Pvalue	Precision	Recall	Pvalue	Precision	Recall
AP-3 adaptor	4	8.9209e-06	1	1	8.9209e-06	1	1
COPII	7	0.0328652	1	0.428571	0.0328652	1	0.428571
GET	3	0.000939084	1	1	0.000939084	1	1
Golgi transport	6	0.000133847	1	0.666667	0.000133847	1	0.666667
Sec62p/Sec63p	4	0.000133859	0.666667	1	0.000133859	0.666667	1
oligosaccharyl transferase	6	0.00013387	1	0.666667	0.0187864	1	0.5
ubiquitin ligase ERAD-L	4	NA	NA	NA	0.0037576	1	0.75
RNA Cluster / Complex Overlap
		Before Imputation			After Imputation
Complex	# Genes	Pvalue	Precision	Recall	Pvalue	Precision	Recall
COMPASS	3	0.0477273	0.428571	1	0.0136364	0.6	1
Elongator	6	6.96064e-09	0.857143	1	6.96064e-09	0.857143	1
Nonsense-mediated mRNA decay pathway	3	0.00136371	1	1	0.00136371	1	1
Prp19-associated	8	0.0472775	0.5	0.5	0.0238135	0.571429	0.5
Rpd3L	4	9.93647e-06	1	1	9.93647e-06	1	1
SAGA	3	0.0136382	0.6	1	0.00136382	1	1
Set3p	3	0.00136385	1	1	0.00136385	1	1
Ski Complex	3	0.00545555	0.75	1	0.00545555	0.75	1
U1 snRNP	9	0.00620351	0.8	0.444444	6.80458e-05	0.833333	0.555556
commitment	13	0.0349441	0.8	0.307692	0.000689937	0.833333	0.384615
cytoplasmic ribosomal small subunit	6	0.0272799	1	0.5	0.0272799	1	0.5
prefoldin	4	9.93829e-06	1	1	9.93829e-06	1	1
